# Supplementary material for: Dysregulation of Transcription Factor Activity During Formation of Cancer-Associated Fibroblasts
Source: Int J Mol Sci. 2020 Nov 19;21(22):8749. doi: 10.3390/ijms21228749 (PMC7699520; doi:10.3390/ijms21228749)
Supplement: Supplementary file 1 [file ijms-21-08749-s001.zip]

Archive with 5 entries (5 files):
- Supps Resubmitted/SupplementaryTable1.xlsx
- Supps Resubmitted/SupplementaryTable2.xlsx
- Supps Resubmitted/SupplementaryTable3.xlsx
- Supps Resubmitted/SupplementaryTable4.xlsx
- Supps Resubmitted/SupplementaryTable5.xlsx
