# Supplementary material for: Dysregulation of Transcription Factor Activity During Formation of Cancer-Associated Fibroblasts
Source: Int J Mol Sci. 2020 Nov 19;21(22):8749. doi: 10.3390/ijms21228749 (PMC7699520; doi:10.3390/ijms21228749)
Supplement: Supplementary file 1 [file ijms-21-08749-s001.zip › Supps Resubmitted/SupplementaryTable1.xlsx]

## Sheet: DE_CTRLvsWR1_24h
ENSEMBL	geneID	logFC	AveExpr	t	P.Value	adj.P.Val	B
ENSG00000153823	PID1	1.3199	4.31585	9.11778	8.6287e-09	7.60849e-05	9.90471
ENSG00000119138	KLF9	1.19032	3.16442	9.06268	9.56982e-09	7.60849e-05	9.81525
ENSG00000136244	IL6	2.64107	3.76741	8.57319	2.4415e-08	0.000129408	9.00001
ENSG00000163735	CXCL5	1.23649	5.47108	8.13043	5.85144e-08	0.000232609	8.23025
ENSG00000149968	MMP3	2.01375	2.86517	7.94312	8.53597e-08	0.000271461	7.89522
ENSG00000182752	PAPPA	1.56567	6.41428	7.49974	2.12598e-07	0.000482932	7.07983
ENSG00000164400	CSF2	2.04549	4.09471	7.42696	2.47577e-07	0.00049209	6.94298
ENSG00000177469	CAVIN1	-1.05322	7.63949	-7.08377	5.12607e-07	0.000876667	6.28631
ENSG00000163734	CXCL3	1.60546	3.69392	7.00552	6.06461e-07	0.000876667	6.13398
ENSG00000108691	CCL2	1.59644	7.87318	6.79077	9.66059e-07	0.00118164	5.71102
ENSG00000075618	FSCN1	-1.00934	6.54826	-6.72426	1.11727e-06	0.00118439	5.57858
ENSG00000163739	CXCL1	1.72177	7.59642	6.64225	1.33774e-06	0.00132947	5.41436
ENSG00000170485	NPAS2	1.0884	4.85537	6.58466	1.51887e-06	0.00133777	5.29843
ENSG00000169429	CXCL8	2.15191	3.64739	6.56911	1.57199e-06	0.00133777	5.26703
ENSG00000185742	C11orf87	-1.62166	1.6994	-6.56155	1.59849e-06	0.00133777	5.25175
ENSG00000276600	RAB7B	-1.00772	2.28306	-6.5358	1.69222e-06	0.0013454	5.19967
ENSG00000081041	CXCL2	1.38708	3.86112	6.37284	2.43191e-06	0.00184142	4.86774
ENSG00000253522	MIR3142HG	1.11529	2.23315	6.28116	2.98664e-06	0.00206481	4.67929
ENSG00000158246	FAM46B	-1.31144	2.31869	-6.14317	4.07689e-06	0.00240099	4.39341
ENSG00000064205	WISP2	-1.59836	-0.313555	-6.11876	4.30863e-06	0.00244684	4.34256
ENSG00000103888	CEMIP	1.26568	6.25333	6.04781	5.06175e-06	0.00268289	4.1943
ENSG00000166920	C15orf48	1.53232	0.667923	5.93471	6.55161e-06	0.00306403	3.95656
ENSG00000154175	ABI3BP	1.10966	6.51742	5.91736	6.81708e-06	0.00309709	3.91993
ENSG00000106123	EPHB6	-1.40983	2.69211	-5.74229	1.01959e-05	0.00405593	3.54823
ENSG00000124875	CXCL6	1.33236	5.67765	5.74199	1.0203e-05	0.00405593	3.54759
ENSG00000164619	BMPER	1.12726	3.15391	5.63706	1.30078e-05	0.00496043	3.32298
ENSG00000137745	MMP13	2.12011	-1.14773	5.54518	1.61053e-05	0.00544872	3.12524
ENSG00000278952	AP003068.4	-1.92502	-0.735926	-5.48994	1.83192e-05	0.0058444	3.00591
ENSG00000104321	TRPA1	1.13577	1.59492	5.45887	1.96984e-05	0.00588542	2.93864
ENSG00000166106	ADAMTS15	-1.16779	0.976511	-5.40192	2.25069e-05	0.00639077	2.81505
ENSG00000196196	HRCT1	-1.2438	0.40523	-5.26505	3.10422e-05	0.00836615	2.5167
ENSG00000177191	B3GNT8	-1.33116	-0.138762	-5.19253	3.6832e-05	0.00944623	2.35787
ENSG00000168071	CCDC88B	-1.33982	-0.645238	-5.12622	4.30822e-05	0.00981349	2.21224
ENSG00000115461	IGFBP5	-1.51222	2.01941	-5.12505	4.32013e-05	0.00981349	2.20967
ENSG00000224596	ZMIZ1-AS1	1.01224	2.75399	5.07275	4.8899e-05	0.0101082	2.09452
ENSG00000128342	LIF	1.60228	4.98654	5.06672	4.96022e-05	0.0101118	2.08125
ENSG00000116761	CTH	1.59764	2.19132	5.04354	5.24056e-05	0.0104163	2.03014
ENSG00000272767	JMJD1C-AS1	-1.24326	-0.958463	-5.0312	5.3963e-05	0.0105934	2.00291
ENSG00000117425	PTCH2	-1.15478	1.95959	-5.01248	5.64151e-05	0.0106959	1.96159
ENSG00000137573	SULF1	1.76016	0.0248865	5.00192	5.78485e-05	0.0106959	1.93825
ENSG00000185614	FAM212A	-1.1611	0.662346	-4.90428	7.2973e-05	0.0126124	1.72221
ENSG00000129757	CDKN1C	-1.25868	1.79012	-4.89506	7.45929e-05	0.0126357	1.70178
ENSG00000117598	PLPPR5	-1.15434	-1.0412	-4.89448	7.46971e-05	0.0126357	1.70048
ENSG00000049249	TNFRSF9	1.86517	1.41578	4.82823	8.74782e-05	0.0142023	1.55351
ENSG00000091972	CD200	1.31045	1.38578	4.82655	8.78304e-05	0.0142023	1.54977
ENSG00000205795	CYS1	-1.20084	-1.53061	-4.82373	8.8424e-05	0.0142023	1.5435
ENSG00000111371	SLC38A1	1.10776	6.89511	4.81862	8.95079e-05	0.0142327	1.53216
ENSG00000108984	MAP2K6	-1.88538	0.445042	-4.79929	9.37371e-05	0.0143319	1.4892
ENSG00000183615	FAM167B	-1.44117	0.355222	-4.78726	9.64681e-05	0.0144711	1.46247
ENSG00000255566	AC135279.1	1.30177	0.148701	4.69654	0.000119835	0.0163733	1.26057
ENSG00000161940	BCL6B	-1.51419	-1.61121	-4.69503	0.00012027	0.0163733	1.2572
ENSG00000155465	SLC7A7	1.3761	0.548605	4.69076	0.000121505	0.0163733	1.24769
ENSG00000060982	BCAT1	1.12148	4.77871	4.66013	0.00013075	0.0171823	1.17942
ENSG00000074935	TUBE1	1.22261	2.63918	4.62092	0.000143624	0.0177486	1.09199
ENSG00000187867	PALM3	-2.16095	-1.8287	-4.52107	0.000182484	0.0208968	0.86905
ENSG00000110799	VWF	-1.38081	-1.31774	-4.49572	0.000193927	0.022026	0.812426
ENSG00000128272	ATF4	1.00896	8.34352	4.45545	0.000213616	0.0234205	0.722405
ENSG00000187957	DNER	1.34472	0.404536	4.44972	0.000216578	0.0234205	0.709588
ENSG00000162981	FAM84A	-1.13889	1.20269	-4.44328	0.000219951	0.0234727	0.695202
ENSG00000230183	CNOT6LP1	1.39854	-0.920146	4.43302	0.000225439	0.0237049	0.672257
ENSG00000196544	BORCS6	-1.03476	1.02708	-4.40212	0.000242813	0.0245922	0.603149
ENSG00000172935	MRGPRF	-1.00153	4.69219	-4.39732	0.000245625	0.0247195	0.59243
ENSG00000136010	ALDH1L2	1.55489	6.0697	4.36915	0.000262827	0.0257976	0.529425
ENSG00000106105	GARS	1.06167	7.55663	4.33468	0.000285527	0.0272606	0.452326
ENSG00000147852	VLDLR	1.42139	2.04627	4.33011	0.000288683	0.0272606	0.442095
ENSG00000103257	SLC7A5	1.91992	7.26227	4.32614	0.000291447	0.0272606	0.433226
ENSG00000169683	LRRC45	-1.02721	2.56159	-4.30931	0.000303483	0.0274967	0.395567
ENSG00000137672	TRPC6	-1.47655	-0.962767	-4.30742	0.000304864	0.0274967	0.39134
ENSG00000054938	CHRDL2	1.64712	1.3322	4.29973	0.000310552	0.0275871	0.37414
ENSG00000111981	ULBP1	1.68875	0.724647	4.29448	0.000314497	0.0276288	0.362393
ENSG00000111913	RIPOR2	-1.13288	0.56192	-4.22617	0.000370622	0.0315147	0.209615
ENSG00000163347	CLDN1	1.13708	1.88909	4.20619	0.000388863	0.0321039	0.164923
ENSG00000259721	AC090877.2	-1.20672	-0.227509	-4.20533	0.000389665	0.0321039	0.163007
ENSG00000122641	INHBA	1.0252	4.02229	4.19092	0.000403398	0.0327267	0.13079
ENSG00000243444	PALM2	1.74183	-1.29555	4.18739	0.000406843	0.0328386	0.122881
ENSG00000173338	KCNK7	-1.48896	-1.47289	-4.17635	0.000417781	0.0335512	0.0982078
ENSG00000108342	CSF3	2.31322	-1.55434	4.17232	0.000421847	0.0335826	0.0891989
ENSG00000070669	ASNS	2.51841	3.46841	4.16354	0.000430844	0.0335826	0.0695738
ENSG00000226287	TMEM191A	-1.35398	-0.515706	-4.15863	0.000435961	0.0337225	0.0585945
ENSG00000196517	SLC6A9	1.66213	5.20003	4.13596	0.000460371	0.0346937	0.0079354
ENSG00000102879	CORO1A	-1.20039	1.08946	-4.12485	0.000472832	0.0354647	-0.0168959
ENSG00000065911	MTHFD2	1.43754	5.8315	4.1156	0.000483458	0.0357556	-0.0375567
ENSG00000115902	SLC1A4	1.19106	4.40054	4.11234	0.000487262	0.0358702	-0.0448431
ENSG00000134684	YARS	1.04796	6.1568	4.10564	0.000495171	0.036118	-0.0598113
ENSG00000166750	SLFN5	1.00246	4.4538	4.10296	0.000498368	0.0361852	-0.0657943
ENSG00000223784	LINP1	-1.123	-0.352681	-4.09908	0.000503038	0.0362652	-0.0744637
ENSG00000185432	METTL7A	-1.0316	0.14883	-4.0942	0.000508976	0.0362925	-0.0853728
ENSG00000162772	ATF3	1.25201	3.09309	4.05501	0.000559228	0.0383288	-0.17288
ENSG00000196993	NPIPB9	1.06951	-1.02265	4.0423	0.000576562	0.038508	-0.201245
ENSG00000151012	SLC7A11	1.44426	4.14512	4.01495	0.000615699	0.0391483	-0.262261
ENSG00000173227	SYT12	-1.12623	-0.0761576	-4.01487	0.000615821	0.0391483	-0.262446
ENSG00000165215	CLDN3	-1.1914	-0.307526	-4.01012	0.000622886	0.0391483	-0.273043
ENSG00000106070	GRB10	1.04862	4.46194	4.00539	0.000629997	0.0392847	-0.283587
ENSG00000168497	CAVIN2	-1.07799	1.67256	-3.99494	0.000645997	0.0399689	-0.306882
ENSG00000184574	LPAR5	-1.05031	-0.508129	-3.95954	0.000703285	0.0415722	-0.385786
ENSG00000170214	ADRA1B	-1.34721	-1.43017	-3.94965	0.000720175	0.0418212	-0.407821
ENSG00000139269	INHBE	2.58077	-0.0178138	3.92878	0.000757137	0.0436204	-0.454283
ENSG00000129355	CDKN2D	-1.01385	0.64809	-3.9126	0.000787105	0.0444319	-0.49031
ENSG00000240057	AC078785.1	1.05596	-0.241722	3.90731	0.000797136	0.0444319	-0.502062
ENSG00000120949	TNFRSF8	-1.51235	-1.33444	-3.89356	0.000823849	0.0445579	-0.532649
ENSG00000248698	LINC01085	-1.84144	-0.732706	-3.8696	0.000872544	0.0457898	-0.585926
ENSG00000139211	AMIGO2	1.03504	4.60742	3.84978	0.000914957	0.0467805	-0.629949
ENSG00000130487	KLHDC7B	2.05842	-1.06595	3.83049	0.000958206	0.0468044	-0.672777
ENSG00000180176	TH	-1.09387	-1.4699	-3.80018	0.00103029	0.0482495	-0.740015
ENSG00000137033	IL33	1.34959	2.16164	3.79898	0.00103327	0.0482495	-0.742691
ENSG00000128965	CHAC1	3.22136	2.3036	3.79693	0.00103835	0.0482495	-0.747237
ENSG00000182836	PLCXD3	-1.44715	0.154047	-3.79594	0.00104079	0.0482495	-0.749414
