# Supplementary material for: Dysregulation of Transcription Factor Activity During Formation of Cancer-Associated Fibroblasts
Source: Int J Mol Sci. 2020 Nov 19;21(22):8749. doi: 10.3390/ijms21228749 (PMC7699520; doi:10.3390/ijms21228749)
Supplement: Supplementary file 1 [file ijms-21-08749-s001.zip › Supps Resubmitted/SupplementaryTable2.xlsx]

## Sheet: DE_CTRL_24h-6h
ENSEMBL	geneID	logFC	AveExpr	t	P.Value	adj.P.Val	B
ENSG00000089041	P2RX7	1.79125	1.91929	14.0551	3.15205e-12	5.01208e-08	17.6252
ENSG00000165124	SVEP1	1.54905	4.78811	11.6928	1.02085e-10	5.22561e-07	14.4978
ENSG00000188372	ZP3	1.18029	3.34616	11.5338	1.31454e-10	5.22561e-07	14.2655
ENSG00000213866	YBX1P10	-2.24008	2.48194	-11.9435	6.88682e-11	5.22561e-07	14.8582
ENSG00000106366	SERPINE1	-1.83129	10.4511	-11.3549	1.75245e-10	5.57313e-07	14.0007
ENSG00000134533	RERG	1.69005	1.65357	10.9184	3.58558e-10	8.58484e-07	13.338
ENSG00000159388	BTG2	1.17053	3.55394	10.8069	4.31914e-10	8.58484e-07	13.165
ENSG00000167363	FN3K	1.41169	2.97045	10.8567	3.97356e-10	8.58484e-07	13.2425
ENSG00000118898	PPL	1.71255	3.92747	10.6325	5.79412e-10	1.02369e-06	12.8913
ENSG00000204219	TCEA3	1.16419	4.23582	10.3093	1.00799e-09	1.60281e-06	12.3737
ENSG00000130517	PGPEP1	1.20124	3.36249	10.1404	1.35248e-09	1.95507e-06	12.0979
ENSG00000130940	CASZ1	1.52087	1.47699	9.63556	3.32321e-09	4.40353e-06	11.2505
ENSG00000136828	RALGPS1	1.02205	4.24628	9.54106	3.94563e-09	4.48139e-06	11.0881
ENSG00000146013	GFRA3	1.78432	1.76111	9.36917	5.40701e-09	5.38075e-06	10.7894
ENSG00000198133	TMEM229B	1.47014	0.0864908	9.36844	5.41425e-09	5.38075e-06	10.7882
ENSG00000151490	PTPRO	1.63935	0.522857	9.25857	6.63492e-09	5.61032e-06	10.5951
ENSG00000167972	ABCA3	1.44964	1.88118	9.25302	6.70374e-09	5.61032e-06	10.5853
ENSG00000168918	INPP5D	2.12963	1.01594	9.26985	6.49743e-09	5.61032e-06	10.615
ENSG00000120278	PLEKHG1	1.79651	0.407813	9.13273	8.39033e-09	6.0643e-06	10.3719
ENSG00000134317	GRHL1	1.46007	0.59787	9.13591	8.34055e-09	6.0643e-06	10.3776
ENSG00000165617	DACT1	-1.26788	3.20067	-9.17807	7.70816e-09	6.0643e-06	10.4526
ENSG00000055163	CYFIP2	1.73603	2.89653	8.91682	1.26097e-08	8.35448e-06	9.98374
ENSG00000124225	PMEPA1	-1.77664	1.71361	-8.89062	1.32542e-08	8.43017e-06	9.93618
ENSG00000176438	SYNE3	1.2469	3.06034	8.74872	1.73881e-08	1.05179e-05	9.67691
ENSG00000187634	SAMD11	-1.75869	1.77451	-8.6391	2.14834e-08	1.17796e-05	9.47464
ENSG00000146966	DENND2A	1.1415	3.40118	8.53192	2.64586e-08	1.24527e-05	9.27519
ENSG00000163071	SPATA18	1.61364	2.38865	8.53873	2.61099e-08	1.24527e-05	9.2879
ENSG00000101347	SAMHD1	1.15544	6.73574	8.47745	2.943e-08	1.29991e-05	9.17319
ENSG00000173083	HPSE	1.17476	3.19261	8.45534	3.0733e-08	1.32077e-05	9.13165
ENSG00000109743	BST1	1.02642	3.16079	8.36624	3.66177e-08	1.49297e-05	8.96359
ENSG00000079385	CEACAM1	1.42228	0.948651	8.30549	4.12891e-08	1.59324e-05	8.84833
ENSG00000100342	APOL1	1.0525	5.41421	8.30747	4.11275e-08	1.59324e-05	8.85209
ENSG00000228784	LINC00954	1.26202	1.7773	8.26972	4.43226e-08	1.6052e-05	8.78023
ENSG00000101665	SMAD7	-1.43776	3.70812	-8.23267	4.77095e-08	1.68584e-05	8.70948
ENSG00000132470	ITGB4	1.31939	2.6559	8.16754	5.43265e-08	1.78754e-05	8.58462
ENSG00000136425	CIB2	1.06822	2.60352	8.16574	5.45229e-08	1.78754e-05	8.58115
ENSG00000124216	SNAI1	-1.72263	2.38753	-8.12535	5.91133e-08	1.84306e-05	8.5034
ENSG00000143772	ITPKB	1.8474	2.43103	8.06253	6.70621e-08	1.97473e-05	8.382
ENSG00000230417	LINC00595	-1.71708	0.512884	-8.06279	6.70262e-08	1.97473e-05	8.38251
ENSG00000188338	SLC38A3	1.13567	3.11128	8.03754	7.05235e-08	2.0389e-05	8.33355
ENSG00000196730	DAPK1	1.24914	3.1075	8.00261	7.56748e-08	2.07466e-05	8.26566
ENSG00000157601	MX1	1.68359	4.05871	7.97664	7.97554e-08	2.14948e-05	8.21507
ENSG00000243701	DUBR	1.43887	3.93681	7.9363	8.65495e-08	2.29371e-05	8.1363
ENSG00000174348	PODN	1.21095	3.79302	7.91547	9.02882e-08	2.35356e-05	8.09554
ENSG00000104177	MYEF2	1.11857	1.72364	7.81933	1.09837e-07	2.68694e-05	7.90654
ENSG00000188517	COL25A1	1.64602	-0.287765	7.78745	1.17245e-07	2.82472e-05	7.84357
ENSG00000224861	YBX1P1	-1.39018	2.43102	-7.70181	1.39807e-07	3.22184e-05	7.67367
ENSG00000243649	CFB	1.21226	5.37763	7.69186	1.42704e-07	3.24162e-05	7.65386
ENSG00000073282	TP63	2.10956	-0.266845	7.68375	1.45111e-07	3.24988e-05	7.6377
ENSG00000168016	TRANK1	1.23969	3.45755	7.648	1.56232e-07	3.45035e-05	7.56637
ENSG00000158856	DMTN	1.07618	4.29152	7.62711	1.63134e-07	3.55342e-05	7.5246
ENSG00000115267	IFIH1	1.13822	2.7579	7.60846	1.69559e-07	3.5649e-05	7.48727
ENSG00000185339	TCN2	1.03258	3.17541	7.61268	1.68085e-07	3.5649e-05	7.49571
ENSG00000186470	BTN3A2	1.00213	4.39007	7.59981	1.72629e-07	3.5649e-05	7.46993
ENSG00000107796	ACTA2	1.4618	4.11399	7.55718	1.88616e-07	3.70269e-05	7.38431
ENSG00000253910	PCDHGB2	1.03493	2.02897	7.56083	1.87187e-07	3.70269e-05	7.39167
ENSG00000065361	ERBB3	1.55154	2.14996	7.51883	2.04298e-07	3.91391e-05	7.30708
ENSG00000105088	OLFM2	-1.81047	0.587046	-7.45326	2.34299e-07	4.28229e-05	7.17453
ENSG00000075651	PLD1	1.24811	4.64929	7.37251	2.77589e-07	4.81718e-05	7.01041
ENSG00000171786	NHLH1	-1.27022	-0.766707	-7.37676	2.75115e-07	4.81718e-05	7.01908
ENSG00000184922	FMNL1	1.01172	2.95108	7.3533	2.89048e-07	4.9421e-05	6.97124
ENSG00000105613	MAST1	1.30904	1.98865	7.31389	3.14113e-07	5.14919e-05	6.8907
ENSG00000149131	SERPING1	1.39049	6.58271	7.2401	3.67247e-07	5.79456e-05	6.73928
ENSG00000255197	AC090559.1	-1.52682	0.0277824	-7.23709	3.69603e-07	5.79456e-05	6.73308
ENSG00000101670	LIPG	-1.28805	4.7067	-7.21326	3.88791e-07	5.88778e-05	6.68402
ENSG00000265972	TXNIP	1.02121	7.20467	7.21512	3.87257e-07	5.88778e-05	6.68785
ENSG00000100505	TRIM9	1.47181	1.53759	7.19674	4.027e-07	6.02734e-05	6.64995
ENSG00000157680	DGKI	-1.39074	1.61096	-7.11352	4.80959e-07	6.76791e-05	6.47773
ENSG00000279700	AC131212.2	1.67283	-0.492143	7.11545	4.78979e-07	6.76791e-05	6.48173
ENSG00000167508	MVD	-1.42412	5.9361	-7.07326	5.24283e-07	7.18675e-05	6.39405
ENSG00000132386	SERPINF1	1.24374	6.35093	7.06054	5.38791e-07	7.26044e-05	6.36756
ENSG00000077942	FBLN1	1.02589	8.36992	7.05633	5.43678e-07	7.26472e-05	6.3588
ENSG00000188732	FAM221A	1.41033	0.241193	6.96698	6.59007e-07	8.73239e-05	6.17207
ENSG00000164440	TXLNB	2.37629	-0.978222	6.90084	7.60389e-07	9.83004e-05	6.0331
ENSG00000223764	AL645608.1	-1.43358	0.929135	-6.86036	8.30209e-07	0.000103122	5.94776
ENSG00000248429	FAM198B-AS1	1.36832	1.94841	6.85684	8.36598e-07	0.000103122	5.94032
ENSG00000167861	HID1	1.37611	0.213957	6.84333	8.61536e-07	0.000105379	5.91178
ENSG00000167216	KATNAL2	1.08738	1.67513	6.83843	8.70757e-07	0.000105694	5.90143
ENSG00000089127	OAS1	1.83026	2.13937	6.79075	9.66096e-07	0.000113792	5.80046
ENSG00000125730	C3	1.36735	6.80427	6.78102	9.86826e-07	0.000114747	5.77983
ENSG00000126016	AMOT	1.09161	3.09235	6.68447	1.21915e-06	0.000129238	5.57428
ENSG00000137462	TLR2	1.18174	2.05586	6.65027	1.31435e-06	0.000137121	5.50116
ENSG00000236028	AL354766.2	1.16692	1.10257	6.62898	1.3774e-06	0.000141304	5.45557
ENSG00000245614	DDX11-AS1	1.0057	0.349282	6.5718	1.56267e-06	0.000156473	5.3328
ENSG00000119227	PIGZ	1.08834	2.9728	6.54298	1.66553e-06	0.000164494	5.27077
ENSG00000137261	KIAA0319	1.2629	-0.373081	6.52189	1.74519e-06	0.000167047	5.2253
ENSG00000272787	AC253536.6	1.29596	-0.674946	6.5295	1.716e-06	0.000167047	5.24171
ENSG00000124257	NEURL2	1.17407	0.550459	6.46234	1.99192e-06	0.000182032	5.09658
ENSG00000172915	NBEA	1.27717	1.39738	6.45295	2.03396e-06	0.000184811	5.07625
ENSG00000108950	FAM20A	1.26436	3.01842	6.4398	2.09441e-06	0.000185018	5.04774
ENSG00000153721	CNKSR3	1.0107	4.03015	6.44139	2.08702e-06	0.000185018	5.05118
ENSG00000164920	OSR2	1.13575	3.08731	6.44494	2.07056e-06	0.000185018	5.05889
ENSG00000233806	LINC01237	1.50547	-0.475196	6.37522	2.41901e-06	0.000205694	4.90744
ENSG00000146555	SDK1	1.14554	5.99025	6.37116	2.44102e-06	0.000206461	4.89862
ENSG00000119699	TGFB3	1.20043	2.42013	6.35195	2.54823e-06	0.000211038	4.85676
ENSG00000117266	CDK18	1.31084	2.18741	6.34126	2.60996e-06	0.000213995	4.83345
ENSG00000131203	IDO1	1.9182	-0.0427971	6.32687	2.69544e-06	0.000219796	4.80206
ENSG00000159871	LYPD5	1.16834	1.87914	6.31074	2.79476e-06	0.000226732	4.76681
ENSG00000165816	VWA2	1.6729	-1.19864	6.30468	2.83299e-06	0.000228667	4.75358
ENSG00000137628	DDX60	1.09217	2.98079	6.29992	2.86342e-06	0.0002288	4.74317
ENSG00000234546	LINC01759	1.57776	-0.670694	6.30128	2.8547e-06	0.0002288	4.74614
ENSG00000277443	MARCKS	-1.25498	7.17408	-6.29492	2.89571e-06	0.000230223	4.73225
ENSG00000196220	SRGAP3	1.09568	1.01929	6.2533	3.1797e-06	0.000245439	4.64111
ENSG00000277287	AL109976.1	1.66472	0.214527	6.2146	3.46931e-06	0.000258993	4.55617
ENSG00000250116	AC018682.1	1.11941	-0.543494	6.19785	3.60287e-06	0.000267707	4.51937
ENSG00000196782	MAML3	1.40683	0.0618857	6.18798	3.68406e-06	0.000272467	4.49765
ENSG00000100100	PIK3IP1	-1.26518	2.16917	-6.17476	3.79577e-06	0.000273457	4.46854
ENSG00000184307	ZDHHC23	1.00249	1.9233	6.17232	3.81673e-06	0.000273457	4.46317
ENSG00000204315	FKBPL	1.09137	2.63616	6.17482	3.79524e-06	0.000273457	4.46868
ENSG00000054690	PLEKHH1	1.37577	0.782714	6.15239	3.99265e-06	0.000282165	4.41926
ENSG00000117245	KIF17	1.1128	0.897736	6.12484	4.24967e-06	0.000296377	4.35846
ENSG00000174482	LINGO2	1.7036	0.729063	6.11766	4.31932e-06	0.000299919	4.34262
ENSG00000139973	SYT16	1.82628	0.198845	6.10317	4.46362e-06	0.000303012	4.31059
ENSG00000156869	FRRS1	1.39427	0.932152	6.10173	4.4782e-06	0.000303012	4.30741
ENSG00000272405	AL365181.3	1.22627	-0.144443	6.09342	4.56343e-06	0.000304887	4.28903
ENSG00000186088	GSAP	1.41652	1.36351	6.05544	4.97465e-06	0.000324335	4.20493
ENSG00000169126	ARMC4	1.96593	-0.527221	6.02508	5.33047e-06	0.000338682	4.13758
ENSG00000139329	LUM	1.41953	6.8454	6.01095	5.5049e-06	0.000347355	4.10619
ENSG00000135299	ANKRD6	1.29081	0.242541	6.00716	5.55268e-06	0.000347867	4.09777
ENSG00000177076	ACER2	1.09386	1.45268	5.9958	5.69831e-06	0.000353941	4.07252
ENSG00000259953	AL138756.1	1.07583	0.668648	5.97926	5.91746e-06	0.000361898	4.03573
ENSG00000047648	ARHGAP6	1.02306	2.22533	5.94883	6.34346e-06	0.000382073	3.96795
ENSG00000170271	FAXDC2	1.01847	3.93229	5.93912	6.48588e-06	0.000387714	3.9463
ENSG00000131737	KRT34	-1.94043	0.563008	-5.92335	6.7242e-06	0.000397478	3.91112
ENSG00000177363	LRRN4CL	1.35284	3.07339	5.90776	6.96861e-06	0.000406394	3.87631
ENSG00000234630	AC245060.2	1.16131	1.57053	5.90697	6.98128e-06	0.000406394	3.87453
ENSG00000255320	AP000759.1	1.01388	1.53945	5.90562	7.00283e-06	0.000406394	3.87153
ENSG00000124766	SOX4	-1.02236	2.5379	-5.87378	7.53319e-06	0.00043213	3.80034
ENSG00000154639	CXADR	1.40203	1.21126	5.8564	7.83976e-06	0.000445152	3.76144
ENSG00000168062	BATF2	1.04173	1.61474	5.84924	7.96981e-06	0.000446588	3.7454
ENSG00000272841	AL139393.2	-1.27101	0.874976	-5.82382	8.44938e-06	0.000463288	3.68842
ENSG00000007944	MYLIP	1.12565	2.26601	5.82098	8.50475e-06	0.000463324	3.68205
ENSG00000196866	HIST1H2AD	-2.74204	-1.35624	-5.81549	8.6128e-06	0.000465823	3.66974
ENSG00000073910	FRY	1.11181	2.85637	5.81093	8.70371e-06	0.000468007	3.6595
ENSG00000263327	TAPT1-AS1	1.17669	0.369915	5.77647	9.42273e-06	0.000497777	3.58208
ENSG00000128394	APOBEC3F	1.21912	2.9096	5.77479	9.4594e-06	0.000498059	3.5783
ENSG00000128284	APOL3	1.08679	3.27601	5.76515	9.67197e-06	0.000501189	3.55662
ENSG00000137033	IL33	-2.04695	2.16164	-5.76196	9.74344e-06	0.000501189	3.54944
ENSG00000141574	SECTM1	1.01655	5.14506	5.76256	9.72999e-06	0.000501189	3.55079
ENSG00000163354	DCST2	1.10923	0.572993	5.76941	9.57735e-06	0.000501189	3.56621
ENSG00000237233	TMEM26-AS1	2.04414	-1.24637	5.68379	1.16726e-05	0.000569601	3.37326
ENSG00000265298	AC132812.1	1.17016	1.86228	5.68359	1.16779e-05	0.000569601	3.37282
ENSG00000148541	FAM13C	1.59591	0.446563	5.67821	1.18244e-05	0.000573773	3.36066
ENSG00000120549	KIAA1217	1.10442	3.66449	5.6538	1.25123e-05	0.000593274	3.30551
ENSG00000196668	LINC00173	2.13917	-0.586886	5.6563	1.24402e-05	0.000593274	3.31114
ENSG00000270804	AC010326.4	1.09305	2.21069	5.65372	1.25148e-05	0.000593274	3.30531
ENSG00000135917	SLC19A3	1.11864	0.0152574	5.64125	1.28818e-05	0.000598978	3.27712
ENSG00000135298	ADGRB3	1.81891	-1.08935	5.61895	1.35662e-05	0.000617192	3.22663
ENSG00000267787	AC027097.2	1.07642	0.524447	5.61835	1.35851e-05	0.000617192	3.22527
ENSG00000261879	AC087500.1	1.13904	0.434343	5.61582	1.36652e-05	0.000617603	3.21954
ENSG00000162692	VCAM1	1.05336	5.58734	5.59004	1.45085e-05	0.000651693	3.16114
ENSG00000260563	AC132872.1	1.15367	0.12614	5.57145	1.51495e-05	0.000672885	3.11897
ENSG00000196208	GREB1	1.15402	0.292419	5.56285	1.5456e-05	0.000680792	3.09944
ENSG00000150471	ADGRL3	1.55479	2.04844	5.54374	1.61594e-05	0.000705907	3.05603
ENSG00000161896	IP6K3	2.29288	-1.62832	5.51957	1.70957e-05	0.000722976	3.0011
ENSG00000185561	TLCD2	1.15717	1.89475	5.51149	1.74207e-05	0.000730593	2.98273
ENSG00000236423	LINC01134	1.61047	-1.11184	5.50509	1.7683e-05	0.000736066	2.96816
ENSG00000267751	AC009005.1	1.19166	0.356172	5.49879	1.79446e-05	0.000745005	2.95383
ENSG00000091622	PITPNM3	-1.16656	1.91144	-5.49215	1.82252e-05	0.000752723	2.9387
ENSG00000132623	ANKEF1	1.15768	-0.14221	5.48497	1.85332e-05	0.000755818	2.92236
ENSG00000285600		1.15255	1.84859	5.4805	1.87277e-05	0.000761611	2.91217
ENSG00000105583	WDR83OS	1.21572	1.73961	5.4762	1.89165e-05	0.000767326	2.90239
ENSG00000111186	WNT5B	-1.24949	2.17466	-5.43441	2.08583e-05	0.000825043	2.8071
ENSG00000203930	LINC00632	-1.09046	1.12036	-5.42585	2.12802e-05	0.000833439	2.78757
ENSG00000183486	MX2	1.73152	0.819629	5.42375	2.13852e-05	0.000835494	2.78277
ENSG00000274267	HIST1H3B	-1.41529	1.15361	-5.41863	2.1643e-05	0.000841431	2.77108
ENSG00000168497	CAVIN2	1.4572	1.67256	5.40027	2.25939e-05	0.000855396	2.72915
ENSG00000227627	AL080276.2	1.35266	-1.44922	5.39486	2.28826e-05	0.00086222	2.71677
ENSG00000109339	MAPK10	1.2905	1.32376	5.37799	2.38055e-05	0.000884418	2.67821
ENSG00000185745	IFIT1	1.04902	2.49431	5.35974	2.48471e-05	0.000910367	2.63645
ENSG00000177359	AC024940.2	1.66355	-0.45139	5.35522	2.51119e-05	0.000911653	2.62612
ENSG00000259498	TPM1-AS	-1.82129	-0.209025	-5.35139	2.53387e-05	0.000914391	2.61735
ENSG00000011465	DCN	1.21289	7.25845	5.3259	2.69021e-05	0.000952398	2.55897
ENSG00000176244	ACBD7	1.63058	-0.412219	5.31935	2.73192e-05	0.000958947	2.54397
ENSG00000165113	GKAP1	1.32726	0.0705821	5.31226	2.77782e-05	0.000968642	2.52773
ENSG00000267645	AC105052.3	1.27367	0.31789	5.30747	2.8093e-05	0.000975341	2.51674
ENSG00000204252	HLA-DOA	1.82076	-0.187149	5.29062	2.92288e-05	0.000999499	2.4781
ENSG00000254389	RHPN1-AS1	1.11846	0.262428	5.27782	3.01227e-05	0.00102346	2.44872
ENSG00000121871	SLITRK3	1.13068	0.802071	5.27652	3.02152e-05	0.00102442	2.44574
ENSG00000236824	BCYRN1	-2.65329	1.12047	-5.26564	3.09992e-05	0.00103772	2.42076
ENSG00000119922	IFIT2	1.33462	2.81411	5.2473	3.23677e-05	0.00106119	2.37865
ENSG00000069702	TGFBR3	1.00681	5.55536	5.21754	3.47207e-05	0.00111085	2.31024
ENSG00000174059	CD34	1.26837	-0.576183	5.19273	3.68147e-05	0.0011638	2.25315
ENSG00000278705	HIST1H4B	-1.90332	-1.49986	-5.18826	3.72051e-05	0.00116917	2.24287
ENSG00000086991	NOX4	-1.71112	-0.0475988	-5.15877	3.98899e-05	0.00122214	2.17496
ENSG00000144031	ANKRD53	1.17287	0.88649	5.14177	4.15266e-05	0.00126014	2.13577
ENSG00000164124	TMEM144	1.00015	0.99813	5.12505	4.32022e-05	0.00129615	2.09722
ENSG00000214425	LRRC37A4P	1.01338	2.12714	5.12303	4.34088e-05	0.00129989	2.09257
ENSG00000261147	AC091167.2	1.08666	0.0919761	5.11692	4.40409e-05	0.00130896	2.07848
ENSG00000207425	RF00019	1.74979	-1.33519	5.11309	4.44424e-05	0.00131109	2.06964
ENSG00000127954	STEAP4	1.97053	-0.377158	5.10264	4.55557e-05	0.00132214	2.04553
ENSG00000119714	GPR68	-1.15654	2.54525	-5.09501	4.63861e-05	0.00132898	2.02793
ENSG00000162654	GBP4	1.05379	1.86002	5.08926	4.70227e-05	0.00134238	2.01465
ENSG00000105516	DBP	1.22721	0.850335	5.0811	4.79405e-05	0.00135641	1.99581
ENSG00000226754	AL606760.1	1.062	0.241957	5.06727	4.95383e-05	0.00139418	1.96387
ENSG00000146411	SLC2A12	1.41324	0.728154	5.05721	5.07345e-05	0.00141641	1.94062
ENSG00000284308	C2orf81	1.16788	0.598928	5.03887	5.29905e-05	0.00145026	1.89824
ENSG00000197153	HIST1H3J	-1.90036	0.344215	-5.02888	5.42619e-05	0.00147932	1.87514
ENSG00000006016	CRLF1	-1.20081	0.130537	-4.99827	5.83526e-05	0.00156999	1.80434
ENSG00000139597	N4BP2L1	1.21903	0.695555	4.99376	5.89814e-05	0.00158423	1.7939
ENSG00000126950	TMEM35A	1.30104	1.29985	4.94983	6.54742e-05	0.00170372	1.69219
ENSG00000162595	DIRAS3	1.04701	2.54713	4.94448	6.63124e-05	0.00171452	1.67981
ENSG00000143412	ANXA9	1.11236	-0.0677162	4.91617	7.09347e-05	0.00178297	1.6142
ENSG00000262185	AC005736.1	1.10131	0.697499	4.90604	7.26682e-05	0.00181152	1.59069
ENSG00000130768	SMPDL3B	1.40569	1.13978	4.90002	7.37162e-05	0.0018258	1.57675
ENSG00000181804	SLC9A9	1.43089	1.99897	4.8928	7.49957e-05	0.00184029	1.56
ENSG00000138030	KHK	1.10462	1.16367	4.88787	7.58815e-05	0.00184833	1.54857
ENSG00000172828	CES3	1.53092	0.0520594	4.85948	8.11959e-05	0.00193381	1.48267
ENSG00000277224	HIST1H2BF	-1.62544	0.45066	-4.85993	8.11077e-05	0.00193381	1.48373
ENSG00000105737	GRIK5	1.34171	0.310642	4.8574	8.1599e-05	0.00193816	1.47785
ENSG00000061918	GUCY1B1	1.33448	2.65261	4.84627	8.37945e-05	0.00197395	1.45201
ENSG00000110002	VWA5A	1.1079	1.37594	4.84108	8.48387e-05	0.00199264	1.43996
ENSG00000277157	HIST1H4D	-3.19369	-1.06967	-4.83585	8.59036e-05	0.0020058	1.42782
ENSG00000057294	PKP2	1.28989	0.736947	4.83407	8.62684e-05	0.00200843	1.4237
ENSG00000117616	RSRP1	1.11981	4.14016	4.83222	8.665e-05	0.00201142	1.4194
ENSG00000227001	NBPF2P	1.15351	-0.0844226	4.8312	8.68609e-05	0.00201338	1.41703
ENSG00000101096	NFATC2	-1.97974	3.16457	-4.81613	9.00428e-05	0.00206605	1.38202
ENSG00000137463	MGARP	1.50017	-1.10811	4.80709	9.20056e-05	0.00209596	1.36104
ENSG00000214223	HNRNPA1P10	1.20614	-0.6087	4.7978	9.40714e-05	0.00212778	1.33944
ENSG00000267419	AC011477.1	1.02891	-0.00746885	4.79471	9.47677e-05	0.00214048	1.33226
ENSG00000224592	AL139158.2	2.41124	-1.77785	4.79016	9.5802e-05	0.00215904	1.3217
ENSG00000157064	NMNAT2	-1.08053	2.36536	-4.77711	9.88358e-05	0.00220264	1.29137
ENSG00000167306	MYO5B	1.21016	0.993945	4.77682	9.8905e-05	0.00220264	1.29069
ENSG00000086300	SNX10	1.7053	-0.295288	4.77423	9.95196e-05	0.00220952	1.28466
ENSG00000175356	SCUBE2	1.01505	0.0945575	4.76362	0.000102073	0.0022387	1.26002
ENSG00000168404	MLKL	1.28641	1.3197	4.76054	0.000102828	0.00224907	1.25285
ENSG00000233559	LINC00513	1.00833	0.477046	4.75869	0.000103284	0.00225283	1.24855
ENSG00000184441	AP001062.1	1.16333	0.459203	4.75473	0.000104265	0.00226925	1.23935
ENSG00000111335	OAS2	1.72381	2.45192	4.74908	0.000105683	0.00228634	1.22621
ENSG00000117016	RIMS3	1.06363	1.97812	4.74945	0.000105589	0.00228634	1.22707
ENSG00000228253	MT-ATP8	-1.25955	9.77855	-4.74588	0.000106495	0.00229145	1.21877
ENSG00000164128	NPY1R	1.30954	0.468435	4.73916	0.00010822	0.00231603	1.20313
ENSG00000162174	ASRGL1	1.07599	0.795121	4.73531	0.000109221	0.00232235	1.19418
ENSG00000276182	AL163051.2	1.36007	-0.433018	4.73133	0.000110267	0.00232848	1.18492
ENSG00000267769	AC011498.6	1.2402	-0.805496	4.72588	0.000111711	0.00234035	1.17226
ENSG00000042062	RIPOR3	1.22926	3.96511	4.71714	0.000114071	0.0023835	1.15193
ENSG00000163347	CLDN1	1.27399	1.88909	4.71263	0.000115309	0.00240523	1.14143
ENSG00000235587	GAPDHP65	-1.45593	1.40821	-4.6942	0.000120507	0.00247568	1.09856
ENSG00000277075	HIST1H2AE	-2.54443	1.41844	-4.68582	0.000122948	0.00249193	1.07906
ENSG00000137726	FXYD6	1.17981	1.15354	4.6746	0.000126296	0.00253824	1.05295
ENSG00000184908	CLCNKB	1.4189	-0.858997	4.67382	0.000126531	0.00253824	1.05114
ENSG00000025423	HSD17B6	1.40762	-1.19495	4.65225	0.000133239	0.00263841	1.00092
ENSG00000138449	SLC40A1	1.11317	0.96722	4.64897	0.00013429	0.00263899	0.993289
ENSG00000164078	MST1R	1.52064	-0.946824	4.65041	0.000133828	0.00263899	0.996635
ENSG00000185885	IFITM1	1.4876	2.17506	4.62975	0.000140618	0.0027274	0.948537
ENSG00000021300	PLEKHB1	1.09749	1.15346	4.62764	0.000141332	0.00272852	0.943617
ENSG00000139567	ACVRL1	1.1329	-0.846098	4.62493	0.000142252	0.00272852	0.937311
ENSG00000163431	LMOD1	1.36144	0.160491	4.62641	0.000141749	0.00272852	0.940753
ENSG00000100027	YPEL1	1.20775	0.255764	4.62224	0.000143172	0.00273491	0.931042
ENSG00000108813	DLX4	1.3943	-0.73094	4.62294	0.000142931	0.00273491	0.932679
ENSG00000226499	AL136380.1	-2.64495	0.502499	-4.62194	0.000143273	0.00273491	0.930359
ENSG00000091262	ABCC6	1.29573	-0.26578	4.60295	0.000149946	0.00282499	0.886126
ENSG00000144057	ST6GAL2	-1.38966	4.51935	-4.59008	0.000154644	0.00287603	0.85615
ENSG00000179855	GIPC3	1.43721	-0.932051	4.58341	0.000157138	0.00290421	0.84061
ENSG00000092068	SLC7A8	1.17066	1.3816	4.55016	0.000170179	0.00305419	0.763174
ENSG00000173825	TIGD3	1.24714	-0.830438	4.54907	0.000170627	0.00305879	0.760619
ENSG00000275441	AC020765.2	1.40583	-1.3082	4.53647	0.000175861	0.0031363	0.731282
ENSG00000223784	LINP1	1.24023	-0.352681	4.527	0.000179904	0.00318913	0.70921
ENSG00000159261	CLDN14	-1.53881	-0.269084	-4.51982	0.000183028	0.0032194	0.692493
ENSG00000273802	HIST1H2BG	-2.07217	-0.315777	-4.50844	0.000188099	0.00327957	0.665961
ENSG00000185101	ANO9	1.10305	1.95577	4.4935	0.000194966	0.00336242	0.631159
ENSG00000185130	HIST1H2BL	-1.65542	1.12362	-4.48705	0.000198008	0.00339924	0.61613
ENSG00000269982	AC018809.2	1.00177	0.181608	4.48671	0.00019817	0.00339924	0.615338
ENSG00000270049	AC009061.2	1.40465	0.358936	4.47717	0.000202761	0.00344455	0.59311
ENSG00000091428	RAPGEF4	1.19614	0.179372	4.46656	0.000207992	0.00348134	0.568392
ENSG00000197385	ZNF860	1.23895	-0.606404	4.46663	0.000207956	0.00348134	0.568559
ENSG00000125510	OPRL1	1.25089	0.328506	4.46028	0.000211153	0.00350475	0.553751
ENSG00000133246	PRAM1	1.60442	-1.08767	4.44955	0.000216667	0.00357388	0.528741
ENSG00000267023	LRRC37A16P	1.13324	1.03452	4.43809	0.000222709	0.00362838	0.502056
ENSG00000101443	WFDC2	1.5178	-1.4977	4.43557	0.000224065	0.00363266	0.496168
ENSG00000259316	AC087632.1	1.04949	0.0673748	4.43673	0.000223442	0.00363266	0.49887
ENSG00000060656	PTPRU	1.11783	0.519674	4.43448	0.000224648	0.00363391	0.493646
ENSG00000234176	HSPA8P1	-1.81581	-0.449419	-4.42865	0.00022782	0.00366797	0.480048
ENSG00000040731	CDH10	1.30479	0.561414	4.4241	0.00023032	0.00369186	0.469459
ENSG00000211459	MT-RNR1	-1.57079	11.7092	-4.40126	0.000243313	0.00383877	0.416236
ENSG00000139211	AMIGO2	-1.18303	4.60742	-4.40022	0.000243919	0.00384015	0.413824
ENSG00000116701	NCF2	-1.5525	-1.666	-4.392	0.000248786	0.00387458	0.394666
ENSG00000250903	GMDS-AS1	1.04444	0.28882	4.38892	0.000250635	0.00388814	0.387486
ENSG00000272374	Z97832.2	1.04949	0.925768	4.38653	0.000252075	0.00390667	0.38193
ENSG00000172156	CCL11	1.89854	4.06676	4.38563	0.000252624	0.00391137	0.37982
ENSG00000270344	POC1B-AS1	1.45562	-0.146827	4.38206	0.000254797	0.0039259	0.371517
ENSG00000179909	ZNF154	1.01626	-0.00778686	4.38054	0.000255733	0.0039365	0.367963
ENSG00000137975	CLCA2	1.59422	-1.47606	4.37519	0.00025904	0.00397363	0.355504
ENSG00000158528	PPP1R9A	1.59998	-1.122	4.37147	0.000261369	0.0039986	0.346828
ENSG00000244694	PTCHD4	1.18598	0.455358	4.34671	0.000277394	0.00418883	0.28915
ENSG00000023445	BIRC3	1.00742	2.49488	4.34261	0.000280137	0.00420629	0.279613
ENSG00000120664	SPART-AS1	1.1921	-0.127931	4.33541	0.000285027	0.00425224	0.262845
ENSG00000196972	SMIM10L2B	-1.24719	0.396585	-4.32073	0.000295264	0.00434319	0.228654
ENSG00000152580	IGSF10	1.24784	1.93366	4.31078	0.000302413	0.0044238	0.205476
ENSG00000105427	CNFN	1.12395	0.00134191	4.31011	0.000302897	0.00442681	0.203926
ENSG00000162645	GBP2	1.18444	2.89645	4.29608	0.00031329	0.00452053	0.171248
ENSG00000279108	AC008537.3	1.10724	0.233896	4.29155	0.000316722	0.00454941	0.160695
ENSG00000150627	WDR17	1.0377	0.915434	4.26335	0.000338931	0.00477356	0.0950668
ENSG00000230438	SERPINB9P1	1.542	-1.5018	4.2639	0.000338488	0.00477356	0.0963329
ENSG00000263080	AC009121.2	1.03812	-1.48643	4.26479	0.000337763	0.00477356	0.098408
ENSG00000124212	PTGIS	1.74446	0.295715	4.26097	0.00034088	0.0047776	0.0895155
ENSG00000262410	AC024361.1	1.1929	-1.37477	4.2608	0.000341021	0.0047776	0.0891141
ENSG00000175591	P2RY2	1.4743	-0.974184	4.25801	0.000343317	0.00479939	0.0826199
ENSG00000172348	RCAN2	1.32788	2.10872	4.25024	0.000349787	0.00485337	0.0645443
ENSG00000214837	LINC01347	1.09187	-0.885627	4.24639	0.000353037	0.00487851	0.0555916
ENSG00000232871	SEC1P	1.6623	-1.55966	4.24404	0.000355036	0.00489076	0.0501254
ENSG00000204642	HLA-F	1.12337	3.83078	4.23684	0.000361243	0.00493539	0.0333515
ENSG00000279500	AC108704.2	1.24433	-0.208095	4.23745	0.000360712	0.00493539	0.0347736
ENSG00000283341	AC068205.2	1.26391	-1.32263	4.23177	0.000365672	0.00497821	0.0215574
ENSG00000140043	PTGR2	1.06301	0.0629817	4.22724	0.000369671	0.00501975	0.0110314
ENSG00000285799		1.35314	-0.57276	4.22175	0.000374587	0.00506059	-0.00175521
ENSG00000228232	GAPDHP1	-1.30481	2.39009	-4.21855	0.000377475	0.00508233	-0.00918538
ENSG00000168309	FAM107A	1.22214	-0.406843	4.21243	0.000383073	0.00514029	-0.0234301
ENSG00000247627	MTND4P12	-1.24982	3.61651	-4.20836	0.000386841	0.00516904	-0.0329003
ENSG00000188906	LRRK2	1.02996	-0.510417	4.20102	0.000393721	0.00521713	-0.049955
ENSG00000221883	ARIH2OS	1.07648	-0.746625	4.18813	0.000406112	0.00533231	-0.0799296
ENSG00000274290	HIST1H2BE	-1.25787	0.0892223	-4.17064	0.000423557	0.00551563	-0.120606
ENSG00000123892	RAB38	1.18952	1.66437	4.16675	0.000427539	0.00555416	-0.129655
ENSG00000278272	HIST1H3C	-1.36825	1.85494	-4.15252	0.000442412	0.00568793	-0.162718
ENSG00000111215	PRR4	1.09004	0.151442	4.14842	0.000446788	0.00572472	-0.172234
ENSG00000215493	AC007731.2	1.04663	0.886201	4.14845	0.000446761	0.00572472	-0.172176
ENSG00000115271	GCA	1.37385	0.0855568	4.1455	0.000449937	0.00574654	-0.179023
ENSG00000285257	AL157893.1	1.00764	-0.322286	4.13659	0.000459675	0.00580563	-0.19972
ENSG00000177842	ZNF620	1.01581	0.547273	4.13475	0.000461717	0.00582679	-0.204004
ENSG00000166473	PKD1L2	1.35931	-1.13376	4.12789	0.000469396	0.00589563	-0.219947
ENSG00000225840	AC010970.1	-2.64578	-1.64124	-4.11657	0.000482335	0.00598773	-0.246225
ENSG00000107518	ATRNL1	1.08115	0.114195	4.10748	0.000492984	0.00609813	-0.267324
ENSG00000254859	AC067930.4	1.42886	-0.414605	4.0981	0.00050423	0.00620569	-0.289114
ENSG00000108370	RGS9	1.00111	0.143218	4.09595	0.000506839	0.00620688	-0.2941
ENSG00000255389	Z97989.1	1.20645	-0.336494	4.09453	0.000508573	0.00621108	-0.2974
ENSG00000135605	TEC	1.40836	-0.356422	4.08209	0.000524	0.0063507	-0.326262
ENSG00000260293	AC106820.4	1.00118	0.559333	4.07821	0.000528915	0.00639078	-0.335278
ENSG00000120217	CD274	1.0572	0.520399	4.07503	0.000532969	0.0064292	-0.342652
ENSG00000152056	AP1S3	1.16406	-0.580853	4.06443	0.000546712	0.00653138	-0.367235
ENSG00000198932	GPRASP1	1.13938	1.33586	4.06447	0.000546656	0.00653138	-0.367136
ENSG00000267541	MTCO2P2	-2.47259	-1.02282	-4.06065	0.000551697	0.00657119	-0.376
ENSG00000189058	APOD	1.58809	-0.991734	4.05992	0.000552665	0.00657779	-0.377692
ENSG00000101187	SLCO4A1	1.01543	2.8954	4.04671	0.000570492	0.00674453	-0.408339
ENSG00000269696	AC005498.3	1.60779	-1.26308	4.0444	0.000573664	0.00676693	-0.41369
ENSG00000237940	LINC01238	1.26313	-0.719587	4.03938	0.000580614	0.00681857	-0.425314
ENSG00000272097	AL024498.1	1.47249	-0.708709	4.02911	0.000595118	0.00693258	-0.449125
ENSG00000095464	PDE6C	2.17802	-1.80812	4.02585	0.000599796	0.00695649	-0.456681
ENSG00000270820	AC016727.1	1.18415	-0.265011	3.99884	0.000639981	0.00725327	-0.519242
ENSG00000280374	AC019080.5	1.25299	-1.63501	3.991	0.00065214	0.00733918	-0.537394
ENSG00000171812	COL8A2	1.06888	1.28984	3.97939	0.000670567	0.00745877	-0.564263
ENSG00000278588	HIST1H2BI	-1.95543	-0.272203	-3.97926	0.000670778	0.00745877	-0.564567
ENSG00000268941	LINC01711	-1.05199	-0.536383	-3.9719	0.000682725	0.00753367	-0.581588
ENSG00000124610	HIST1H1A	-2.03068	-0.616772	-3.95089	0.000718025	0.00782339	-0.630181
ENSG00000110799	VWF	-1.21235	-1.31774	-3.94723	0.000724367	0.00787835	-0.638655
ENSG00000183914	DNAH2	1.66091	-1.15805	3.94531	0.000727714	0.00790395	-0.643098
ENSG00000261770	AC006504.1	1.2451	-1.2731	3.94499	0.000728261	0.00790449	-0.643821
ENSG00000198868	MTND4LP30	-1.67702	-1.14421	-3.9437	0.000730522	0.00791081	-0.646809
ENSG00000024862	CCDC28A	1.35128	0.669125	3.94043	0.000736275	0.00795344	-0.654368
ENSG00000277775	HIST1H3F	-2.11272	-0.490779	-3.93954	0.000737848	0.00795965	-0.656424
ENSG00000134986	NREP	-1.02437	7.22954	-3.93862	0.000739487	0.00796652	-0.658562
ENSG00000277938	AL035252.3	1.02114	-0.731033	3.93794	0.000740682	0.00797399	-0.660118
ENSG00000228981	AC097658.1	-2.2634	-0.342825	-3.93652	0.000743208	0.00799577	-0.663397
ENSG00000185774	KCNIP4	1.53703	-0.186368	3.92465	0.000764674	0.00816594	-0.690829
ENSG00000124575	HIST1H1D	-1.91715	0.717446	-3.91909	0.000774949	0.00825349	-0.703686
ENSG00000132185	FCRLA	-1.61577	-1.18103	-3.91368	0.000785063	0.00832906	-0.716174
ENSG00000137872	SEMA6D	1.11977	-0.623581	3.91044	0.000791181	0.00837588	-0.723651
ENSG00000128340	RAC2	1.15108	-0.550841	3.90065	0.000809973	0.00851811	-0.746256
ENSG00000149294	NCAM1	1.19432	-0.577983	3.89981	0.000811601	0.00852847	-0.748189
ENSG00000203814	HIST2H2BF	-1.15	1.20869	-3.89837	0.000814418	0.00854225	-0.751525
ENSG00000168961	LGALS9	-1.08948	-0.881052	-3.89629	0.000818472	0.00857347	-0.756306
ENSG00000183798	EMILIN3	1.27205	-0.174787	3.89226	0.000826429	0.00862097	-0.76562
ENSG00000249242	TMEM150C	1.27101	-1.1027	3.89211	0.000826716	0.00862097	-0.765954
ENSG00000269028	MTRNR2L12	-1.20716	1.30419	-3.87629	0.000858671	0.00882235	-0.802461
ENSG00000196154	S100A4	1.01688	5.78533	3.86937	0.000873015	0.00892721	-0.818404
ENSG00000092531	SNAP23	1.01096	3.54773	3.85104	0.000912209	0.00918622	-0.860658
ENSG00000198840	MT-ND3	-1.13376	8.97875	-3.84304	0.000929847	0.00931076	-0.879079
ENSG00000132182	NUP210	1.22742	-0.796699	3.82787	0.000964236	0.00957685	-0.914004
ENSG00000235904	RBMS3-AS3	1.18252	-1.5821	3.82645	0.00096752	0.00958646	-0.917274
ENSG00000164749	HNF4G	1.35812	-0.819656	3.82361	0.000974124	0.0096152	-0.923814
ENSG00000179776	CDH5	1.56992	1.07084	3.82375	0.000973806	0.0096152	-0.9235
ENSG00000233461	AL445524.1	1.20318	2.57125	3.81769	0.000988024	0.00970388	-0.937436
ENSG00000185664	PMEL	1.01475	1.07783	3.80353	0.00102207	0.00991447	-0.970004
ENSG00000234996	AC098934.2	1.25488	-0.404748	3.80293	0.00102354	0.00991447	-0.97138
ENSG00000228549	BX284668.2	2.28914	-1.59581	3.79535	0.00104228	0.0100566	-0.988814
ENSG00000198695	MT-ND6	-1.15323	9.40562	-3.79367	0.00104646	0.0100908	-0.992662
ENSG00000255306	AC004923.4	1.1359	-0.0746058	3.78988	0.00105599	0.0101643	-1.00138
ENSG00000176170	SPHK1	-1.05835	5.03584	-3.7845	0.00106966	0.0102524	-1.01374
ENSG00000273466	AC012510.1	1.21694	0.798303	3.77819	0.00108594	0.0103732	-1.02824
ENSG00000095752	IL11	-1.3283	3.5989	-3.77635	0.00109072	0.0103916	-1.03246
ENSG00000198046	ZNF667	1.29341	-1.16215	3.77597	0.00109171	0.0103947	-1.03333
ENSG00000178715	AL450998.1	1.16846	0.0385611	3.76962	0.00110841	0.0104718	-1.04791
ENSG00000087237	CETP	1.12316	-1.23666	3.76602	0.00111799	0.0104841	-1.05618
ENSG00000123570	RAB9B	1.5741	-1.07574	3.75677	0.00114297	0.0106594	-1.0774
ENSG00000179299	NSUN7	1.50409	-1.54133	3.75474	0.00114854	0.0106989	-1.08207
ENSG00000184357	HIST1H1B	-2.29783	1.80823	-3.75156	0.00115729	0.0107551	-1.08935
ENSG00000176771	NCKAP5	1.01796	1.37483	3.74877	0.00116504	0.0107991	-1.09576
ENSG00000213539	YBX1P6	-1.36473	-0.316206	-3.74904	0.00116428	0.0107991	-1.09513
ENSG00000197050	ZNF420	1.03552	0.225788	3.74754	0.00116846	0.0108147	-1.09857
ENSG00000200087	SNORA73B	-1.44845	0.461331	-3.74689	0.00117028	0.010816	-1.10007
ENSG00000033122	LRRC7	1.00226	0.514785	3.74296	0.00118131	0.0108742	-1.10907
ENSG00000099338	CATSPERG	1.39856	-1.23382	3.74281	0.00118173	0.0108742	-1.10941
ENSG00000170214	ADRA1B	1.27443	-1.43017	3.73627	0.00120034	0.01102	-1.12442
ENSG00000259721	AC090877.2	-1.07118	-0.227509	-3.73298	0.0012098	0.0110841	-1.13195
ENSG00000137474	MYO7A	1.3158	-1.34805	3.72019	0.00124733	0.0113269	-1.16126
ENSG00000280206	AC026401.3	1.22214	1.05846	3.71897	0.00125097	0.0113343	-1.16406
ENSG00000231924	PSG1	-1.01318	-0.919822	-3.71496	0.00126299	0.0114042	-1.17323
ENSG00000136514	RTP4	1.07257	0.0451734	3.7104	0.00127681	0.0114964	-1.18367
ENSG00000253669	GASAL1	-1.33988	-0.987556	-3.68941	0.00134238	0.0119407	-1.2317
ENSG00000183092	BEGAIN	-1.26632	0.452372	-3.6849	0.00135689	0.0120401	-1.242
ENSG00000277728	AC097641.2	1.25562	-0.228047	3.67856	0.00137758	0.0121626	-1.25651
ENSG00000101049	SGK2	1.17252	-1.09124	3.67558	0.00138738	0.0122355	-1.2633
ENSG00000171224	FAM241B	1.24827	-1.62298	3.67399	0.00139264	0.0122611	-1.26693
ENSG00000260454	AL355607.2	1.38457	-0.816462	3.66812	0.00141229	0.0123729	-1.28036
ENSG00000248415	GAPDHP61	-1.23335	-1.35791	-3.66729	0.00141506	0.0123836	-1.28224
ENSG00000267092	AC027307.1	1.12205	-1.16156	3.66546	0.00142126	0.0124309	-1.28643
ENSG00000285804		1.52483	-1.35845	3.66472	0.00142378	0.0124462	-1.28813
ENSG00000173432	SAA1	1.66464	-0.981516	3.65612	0.00145325	0.0126343	-1.30776
ENSG00000125869	LAMP5	1.47872	-0.0962144	3.65399	0.00146064	0.0126708	-1.31261
ENSG00000163141	BNIPL	1.19506	-0.0319555	3.65303	0.00146398	0.0126929	-1.3148
ENSG00000244921	MTCYBP18	-2.34076	-1.33739	-3.64734	0.00148396	0.0128311	-1.32779
ENSG00000127922	SEM1	1.02096	2.00285	3.63311	0.00153511	0.0131297	-1.36024
ENSG00000175600	SUGCT	1.01687	-1.05333	3.62993	0.00154677	0.0132019	-1.36749
ENSG00000198865	CCDC152	1.48491	-1.12669	3.61434	0.00160521	0.0134646	-1.40299
ENSG00000056998	GYG2	1.34571	-1.6527	3.60571	0.00163853	0.0136624	-1.42265
ENSG00000254545	AL354919.2	-1.07372	0.719313	-3.60475	0.00164225	0.0136789	-1.42482
ENSG00000255277	ABCC6P2	1.00048	-1.09389	3.60101	0.00165695	0.0137153	-1.43334
ENSG00000111110	PPM1H	1.13808	0.154041	3.59995	0.0016611	0.0137354	-1.43574
ENSG00000151150	ANK3	1.15914	1.51271	3.59531	0.00167954	0.0138232	-1.4463
ENSG00000114200	BCHE	1.01997	2.83893	3.59462	0.00168229	0.0138386	-1.44786
ENSG00000278463	HIST1H2AB	-1.73418	-1.75772	-3.59274	0.00168985	0.0138721	-1.45215
ENSG00000173258	ZNF483	1.16417	-0.173131	3.58361	0.00172689	0.0140302	-1.47289
ENSG00000174501	ANKRD36C	1.06008	0.653442	3.58361	0.0017269	0.0140302	-1.4729
ENSG00000158164	TMSB15A	1.50833	-1.60542	3.57505	0.0017624	0.0141814	-1.49236
ENSG00000226471	Z93930.2	1.15399	-1.46596	3.57482	0.00176335	0.0141814	-1.49287
ENSG00000260735	AC139256.1	1.25721	-1.59282	3.57324	0.00176997	0.0141927	-1.49645
ENSG00000136160	EDNRB	1.53937	-0.660854	3.56996	0.00178381	0.0142966	-1.5039
ENSG00000122121	XPNPEP2	1.04099	0.424024	3.56638	0.00179905	0.0143336	-1.51203
ENSG00000227376	FTH1P16	1.31756	-0.356476	3.56508	0.00180463	0.0143549	-1.515
ENSG00000269900	RMRP	-2.29971	-1.09531	-3.55653	0.00184162	0.0145256	-1.53439
ENSG00000189149	CRYM-AS1	1.02372	-0.592403	3.5525	0.00185933	0.0146145	-1.54353
ENSG00000275714	HIST1H3A	-1.48301	0.21694	-3.54632	0.00188679	0.0147793	-1.55755
ENSG00000230979	AC079250.1	-1.02449	-0.00520148	-3.54532	0.00189126	0.0147996	-1.55981
ENSG00000226808	LINC00840	1.23151	-0.7436	3.53779	0.00192536	0.0149554	-1.57688
ENSG00000026559	KCNG1	-1.29788	1.64786	-3.53608	0.00193317	0.0149802	-1.58075
ENSG00000226237	GAS1RR	1.04544	0.697929	3.5335	0.00194506	0.0150487	-1.5866
ENSG00000155629	PIK3AP1	1.44138	-1.58711	3.52228	0.00199749	0.0153811	-1.612
ENSG00000278916	CEP83-AS1	1.16985	-0.394001	3.51656	0.00202476	0.015531	-1.62495
ENSG00000261068	AL512274.1	1.31671	0.172767	3.51598	0.00202753	0.0155447	-1.62626
ENSG00000135744	AGT	1.32768	-0.437505	3.50798	0.00206635	0.0157437	-1.64436
ENSG00000138135	CH25H	1.17881	-0.955672	3.50615	0.00207531	0.0157817	-1.64849
ENSG00000232368	FTLP2	-1.66731	-0.521344	-3.49468	0.00213244	0.016116	-1.67441
ENSG00000137868	STRA6	-1.08143	-0.47168	-3.48786	0.00216717	0.0162701	-1.68982
ENSG00000136267	DGKB	2.04114	-1.58039	3.48732	0.00216993	0.0162832	-1.69104
ENSG00000276903	HIST1H2AL	-1.48281	1.01431	-3.47542	0.00223193	0.0166933	-1.71791
ENSG00000164116	GUCY1A1	1.23577	0.23311	3.47259	0.00224687	0.0167656	-1.72427
ENSG00000073350	LLGL2	1.10266	0.849881	3.47144	0.00225301	0.0167914	-1.72687
ENSG00000196183	RPS2P4	-2.69819	0.748252	-3.46051	0.00231199	0.0171389	-1.75151
ENSG00000274641	HIST1H2BO	-1.0401	2.35626	-3.45211	0.00235837	0.0173613	-1.77044
ENSG00000258925	NPM1P5	1.41198	-1.38699	3.4408	0.00242222	0.0176516	-1.7959
ENSG00000237499	AL357060.1	1.09824	-0.711058	3.43388	0.00246211	0.0178561	-1.81146
ENSG00000278330	AC018529.2	1.78732	-1.11013	3.43046	0.00248206	0.0179397	-1.81915
ENSG00000237821	AC083873.1	1.36919	-1.52316	3.42914	0.00248981	0.0179875	-1.82212
ENSG00000280594	BTG3-AS1	1.08454	-0.343675	3.42292	0.00252665	0.0181711	-1.8361
ENSG00000105649	RAB3A	1.23418	-0.00370216	3.41932	0.00254817	0.018268	-1.84418
ENSG00000122735	DNAI1	1.04134	-0.595643	3.4183	0.00255434	0.018304	-1.84648
ENSG00000167600	CYP2S1	1.28333	-0.675805	3.40706	0.00262298	0.0186696	-1.87173
ENSG00000111728	ST8SIA1	1.306	-1.32413	3.40234	0.00265231	0.0188058	-1.88231
ENSG00000276368	HIST1H2AJ	-1.72664	-0.705129	-3.38553	0.00275949	0.0193384	-1.92
ENSG00000271267	AL353807.4	1.08804	-1.18329	3.38437	0.00276703	0.0193741	-1.9226
ENSG00000223834	AL161935.1	1.27936	-0.917197	3.3825	0.0027792	0.0194336	-1.92677
ENSG00000183615	FAM167B	1.01763	0.355222	3.38038	0.00279314	0.0195092	-1.93153
ENSG00000019582	CD74	1.08933	0.0207439	3.35837	0.00294162	0.0202488	-1.98077
ENSG00000275379	HIST1H3I	-2.59935	-1.57034	-3.35619	0.0029567	0.0203174	-1.98564
ENSG00000267500	ZNF887P	1.19706	-1.34101	3.35281	0.00298029	0.020453	-1.99319
ENSG00000166546	BEAN1	-1.15276	-1.08026	-3.34749	0.00301783	0.0206482	-2.00508
ENSG00000244398	AC116533.1	1.36257	1.88092	3.3457	0.00303053	0.0206911	-2.00907
ENSG00000005102	MEOX1	-1.40166	-0.683103	-3.34466	0.00303793	0.0207145	-2.01139
ENSG00000221949	LINC01465	-1.0455	0.635046	-3.34288	0.00305068	0.0207747	-2.01537
ENSG00000229419	RALGAPA1P1	1.19561	-0.803136	3.33972	0.00307344	0.0209028	-2.02243
ENSG00000267121	AC008105.3	1.40764	-0.52511	3.33666	0.00309561	0.0209818	-2.02926
ENSG00000203499	IQANK1	1.09177	-0.734634	3.33179	0.0031312	0.0211403	-2.04011
ENSG00000259045	MTCO1P2	-1.85102	0.344726	-3.32763	0.00316193	0.0212681	-2.04939
ENSG00000243444	PALM2	-1.38266	-1.29555	-3.32395	0.00318937	0.0213947	-2.05759
ENSG00000253616	AC107959.3	1.32371	-1.34495	3.32344	0.0031932	0.021406	-2.05873
ENSG00000089163	SIRT4	1.06266	0.0500584	3.31276	0.00327417	0.0218383	-2.0825
ENSG00000281181	FP236383.3	-3.11684	0.806203	-3.3095	0.0032993	0.0219232	-2.08976
ENSG00000271826	PLS3-AS1	1.6469	-1.55362	3.30043	0.00337025	0.0223015	-2.10995
ENSG00000272744	AC107214.2	-1.14874	-1.36628	-3.29195	0.00343784	0.0226169	-2.12878
ENSG00000132692	BCAN	1.18286	-1.23211	3.29079	0.00344725	0.0226694	-2.13137
ENSG00000008277	ADAM22	1.16741	-1.22392	3.28706	0.00347746	0.0227675	-2.13965
ENSG00000187534	PRR13P5	-1.46775	-1.1702	-3.28145	0.00352344	0.0229616	-2.1521
ENSG00000132517	SLC52A1	1.61425	-1.33362	3.27336	0.00359077	0.0232628	-2.17005
ENSG00000224594	RPL29P19	1.0274	0.946169	3.25918	0.00371187	0.0237994	-2.20148
ENSG00000273447	AC004067.1	1.14484	0.040121	3.24705	0.00381861	0.0243239	-2.22833
ENSG00000068831	RASGRP2	1.13674	-0.239258	3.2406	0.0038766	0.0245781	-2.24261
ENSG00000184270	HIST2H2AB	-2.09535	-0.28667	-3.23906	0.00389055	0.0245979	-2.24601
ENSG00000267244	AC012615.6	-1.36045	0.277442	-3.23498	0.00392782	0.0247646	-2.25503
ENSG00000133863	TEX15	1.16269	-0.615843	3.23277	0.00394813	0.0248336	-2.25992
ENSG00000224940	PRRT4	1.15629	-0.55717	3.22492	0.00402104	0.0251529	-2.27724
ENSG00000155962	CLIC2	1.07136	-0.17491	3.22231	0.00404568	0.0252772	-2.28302
ENSG00000249279	LINC02057	1.28699	-0.35246	3.22194	0.0040491	0.0252832	-2.28382
ENSG00000196834	POTEI	-2.10295	-1.47465	-3.21808	0.00408576	0.0254476	-2.29234
ENSG00000274618	HIST1H4F	-1.63708	0.279129	-3.21428	0.00412207	0.0256135	-2.30071
ENSG00000260097	SPDYE6	1.07623	-0.177439	3.20762	0.00418661	0.0259234	-2.31541
ENSG00000206344	HCG27	1.00542	-0.716322	3.19403	0.00432117	0.0265548	-2.34532
ENSG00000230479	AP000695.1	-1.13396	-0.356415	-3.18467	0.00441634	0.0269679	-2.36591
ENSG00000213440	H2AFZP1	1.40718	-1.72095	3.17709	0.00449489	0.0273216	-2.38256
ENSG00000223361	FTH1P10	1.24019	0.546215	3.17649	0.0045012	0.0273358	-2.38389
ENSG00000178038	ALS2CL	1.30053	-1.51571	3.17378	0.00452967	0.0274072	-2.38985
ENSG00000249119	MTND6P4	-2.14998	-1.21079	-3.16963	0.0045735	0.0276304	-2.39894
ENSG00000007062	PROM1	1.09893	-1.23343	3.16916	0.00457857	0.0276506	-2.39999
ENSG00000275318	AL136981.2	1.02622	-0.312421	3.15741	0.00470523	0.0281906	-2.42575
ENSG00000154451	GBP5	1.80068	-1.71991	3.15073	0.00477878	0.0285131	-2.44039
ENSG00000267248	AC025048.2	1.06206	-0.320428	3.1462	0.00482919	0.0287384	-2.4503
ENSG00000214140	PRCD	1.3817	-1.52215	3.14314	0.00486359	0.0288783	-2.457
ENSG00000232134	RPS15AP12	-2.33204	-1.85201	-3.13172	0.00499419	0.0293794	-2.48199
ENSG00000227210	AC079145.1	1.47643	-1.63179	3.11597	0.00517971	0.0301363	-2.51638
ENSG00000102575	ACP5	1.35258	-1.35464	3.10491	0.00531401	0.0306597	-2.5405
ENSG00000232712	KIZ-AS1	1.09172	-1.52222	3.09969	0.00537845	0.0309429	-2.55186
ENSG00000274997	HIST1H2AH	-1.92595	-0.0588664	-3.08824	0.00552272	0.0314868	-2.57678
ENSG00000179528	LBX2	1.19835	-1.32624	3.07658	0.00567344	0.0319452	-2.60213
ENSG00000234753	FOXP4-AS1	1.31071	-1.52482	3.07266	0.00572487	0.0321665	-2.61062
ENSG00000136449	MYCBPAP	1.05761	-0.7453	3.06844	0.00578089	0.0323897	-2.61978
ENSG00000158106	RHPN1	1.10531	1.71172	3.06307	0.00585295	0.0326324	-2.63144
ENSG00000205482	SPDYE18	1.12527	-1.26958	3.04168	0.00614855	0.0338009	-2.67776
ENSG00000279148	AC126474.1	-1.20599	-0.883316	-3.03548	0.00623681	0.0340795	-2.69115
ENSG00000253210	AC040970.1	1.22583	-1.59587	3.02845	0.00633852	0.034564	-2.70634
ENSG00000173406	DAB1	1.22401	-1.29233	3.02693	0.00636073	0.0346597	-2.70963
ENSG00000278677	HIST1H2AM	-1.11129	0.37804	-3.02056	0.00645441	0.0350398	-2.72336
ENSG00000202198	RF00100	-2.73195	-0.162522	-3.00554	0.00668082	0.0359742	-2.75572
ENSG00000223117	RN7SKP296	1.20985	-1.64348	2.99372	0.0068644	0.0367095	-2.78115
ENSG00000143520	FLG2	1.42333	-1.48855	2.98778	0.00695852	0.0370554	-2.79392
ENSG00000213057	C1orf220	1.30104	-1.26244	2.97837	0.00710998	0.037585	-2.8141
ENSG00000264230	ANXA8L1	-1.24261	-1.84303	-2.95865	0.00743794	0.0388409	-2.85635
ENSG00000180581	SRP9P1	1.04168	-0.185064	2.95004	0.00758571	0.0393631	-2.87477
ENSG00000197721	CR1L	1.32837	-1.39675	2.93217	0.00790122	0.0405805	-2.9129
ENSG00000275993	SIK1B	-1.09782	-0.989481	-2.93036	0.00793393	0.0406828	-2.91676
ENSG00000281383	FP671120.4	-1.88018	0.424074	-2.92822	0.00797267	0.040842	-2.92131
ENSG00000261613	AC093525.6	1.12502	-1.63088	2.91917	0.0081387	0.0414256	-2.94058
ENSG00000217026	RPL10P1	-2.07695	-1.65986	-2.91835	0.00815399	0.0414853	-2.94234
ENSG00000240429	LRRFIP1P1	1.02712	-0.902975	2.91342	0.00824585	0.0418104	-2.95281
ENSG00000176723	ZNF843	1.07912	-1.65384	2.91228	0.00826736	0.041866	-2.95524
ENSG00000271659	AL161729.4	1.00365	-1.32525	2.91175	0.0082774	0.0419035	-2.95638
ENSG00000265749	AC135178.3	1.05625	-0.721258	2.90676	0.00837175	0.0422333	-2.96697
ENSG00000280614	FP236383.2	-2.79363	-0.667521	-2.90506	0.00840421	0.0423298	-2.97058
ENSG00000204706	MAMDC2-AS1	1.16577	-1.28279	2.90359	0.00843237	0.0424045	-2.9737
ENSG00000139044	B4GALNT3	1.06216	-1.55448	2.89592	0.00858066	0.042906	-2.98998
ENSG00000124749	COL21A1	1.08891	-0.289931	2.89533	0.00859209	0.0429497	-2.99123
ENSG00000145358	DDIT4L	1.08922	-0.514339	2.8814	0.00886815	0.0439565	-3.02074
ENSG00000185442	FAM174B	1.25275	-1.1994	2.86993	0.00910166	0.0447651	-3.04499
ENSG00000235508	RPS2P7	-1.41433	-0.500105	-2.86317	0.00924201	0.0451808	-3.05925
ENSG00000273107	AL512598.1	-1.25288	-1.1457	-2.86329	0.00923946	0.0451808	-3.059
ENSG00000205089	CCNI2	1.04617	-1.09842	2.85613	0.00939043	0.0456767	-3.0741
ENSG00000118557	PMFBP1	1.12772	-0.967979	2.85268	0.00946406	0.0458863	-3.08138
ENSG00000265415	AC099850.3	1.23368	0.79153	2.85195	0.00947969	0.0458863	-3.08292
ENSG00000255823	MTRNR2L8	-1.17184	-1.14696	-2.85054	0.00950985	0.0459623	-3.08588
ENSG00000203685	STUM	2.04383	-1.79012	2.84783	0.00956841	0.0461892	-3.0916
ENSG00000227212	PFN1P6	1.20607	-0.175578	2.84642	0.00959889	0.0462644	-3.09456
ENSG00000005961	ITGA2B	1.15707	-0.989562	2.84204	0.00969429	0.0465083	-3.10377
ENSG00000223820	CFL1P1	1.09506	-1.19967	2.84197	0.00969592	0.0465083	-3.10393
ENSG00000108176	DNAJC12	1.11708	-0.819274	2.83572	0.0098337	0.0469076	-3.11706
ENSG00000238228	OR7E7P	1.05107	-1.47838	2.83467	0.00985712	0.0469697	-3.11928
ENSG00000275468	AC004678.1	-1.83873	-1.40108	-2.8224	0.0101338	0.0478722	-3.14504
ENSG00000165181	C9orf84	1.51904	-1.50372	2.81493	0.0103058	0.0484545	-3.1607
ENSG00000197077	KIAA1671	1.5367	-1.41143	2.81106	0.010396	0.0487201	-3.1688
ENSG00000235174	RPL39P3	1.21622	2.50266	2.8091	0.0104418	0.0488028	-3.17289

## Sheet: DE_WR1_24h-6h
ENSEMBL	geneID	logFC	AveExpr	t	P.Value	adj.P.Val	B
ENSG00000134533	RERG	2.13075	1.65357	13.7655	4.70382e-12	4.11695e-08	17.4494
ENSG00000213949	ITGA1	1.3267	5.00187	13.6967	5.17822e-12	4.11695e-08	17.362
ENSG00000152503	TRIM36	1.6138	2.72372	12.6289	2.42262e-11	9.63052e-08	15.9454
ENSG00000213866	YBX1P10	-2.37199	2.48194	-12.6469	2.3585e-11	9.63052e-08	15.9702
ENSG00000055163	CYFIP2	2.39756	2.89653	12.3146	3.88979e-11	1.03086e-07	15.5061
ENSG00000165124	SVEP1	1.63675	4.78811	12.3548	3.65928e-11	1.03086e-07	15.5629
ENSG00000159388	BTG2	1.26065	3.55394	11.6389	1.11186e-10	2.517e-07	14.5251
ENSG00000175455	CCDC14	1.10328	5.72865	11.5572	1.26633e-10	2.517e-07	14.4029
ENSG00000151490	PTPRO	2.03266	0.522857	11.4799	1.43298e-10	2.53175e-07	14.2867
ENSG00000134802	SLC43A3	1.37831	6.78264	11.4131	1.59556e-10	2.53709e-07	14.1856
ENSG00000135917	SLC19A3	2.2283	0.0152574	11.2372	2.12135e-10	3.06651e-07	13.9172
ENSG00000265972	TXNIP	1.54326	7.20467	10.9036	3.67498e-10	4.86966e-07	13.3977
ENSG00000188313	PLSCR1	1.16861	5.35686	10.7914	4.43294e-10	5.42217e-07	13.22
ENSG00000089041	P2RX7	1.36054	1.91929	10.6756	5.38734e-10	6.11886e-07	13.0349
ENSG00000075651	PLD1	1.77071	4.64929	10.4594	7.78247e-10	7.27936e-07	12.685
ENSG00000153823	PID1	1.51533	4.31585	10.4678	7.67224e-10	7.27936e-07	12.6986
ENSG00000167508	MVD	-2.08914	5.9361	-10.3762	8.9789e-10	7.93186e-07	12.5487
ENSG00000163735	CXCL5	1.52923	5.47108	10.0553	1.57053e-09	1.31437e-06	12.0147
ENSG00000054654	SYNE2	1.0515	5.71291	9.86468	2.20163e-09	1.66705e-06	11.6911
ENSG00000166340	TPP1	1.19712	8.37364	9.83483	2.32214e-09	1.67838e-06	11.64
ENSG00000065357	DGKA	1.09003	4.11682	9.7468	2.71894e-09	1.87968e-06	11.4886
ENSG00000125730	C3	1.96061	6.80427	9.72316	2.83707e-09	1.87968e-06	11.4478
ENSG00000246596	AC139795.1	1.23613	2.44532	9.69168	3.00265e-09	1.90981e-06	11.3933
ENSG00000168918	INPP5D	2.1912	1.01594	9.53786	3.96873e-09	2.42719e-06	11.1252
ENSG00000052841	TTC17	1.11587	5.5931	9.51363	4.14813e-09	2.44294e-06	11.0826
ENSG00000105835	NAMPT	1.4626	5.87549	9.39917	5.11631e-09	2.60435e-06	10.8806
ENSG00000124257	NEURL2	1.69928	0.550459	9.35319	5.5687e-09	2.60435e-06	10.7989
ENSG00000163071	SPATA18	1.78577	2.38865	9.44955	4.66412e-09	2.60435e-06	10.9697
ENSG00000185813	PCYT2	-1.34409	5.09818	-9.35749	5.52469e-09	2.60435e-06	10.8066
ENSG00000187634	SAMD11	-1.90884	1.77451	-9.37672	5.33229e-09	2.60435e-06	10.8408
ENSG00000110921	MVK	-1.54084	6.13008	-9.29666	6.18236e-09	2.73071e-06	10.6982
ENSG00000079385	CEACAM1	1.57801	0.948651	9.21485	7.19711e-09	3.00961e-06	10.5515
ENSG00000107796	ACTA2	1.78181	4.11399	9.21159	7.24089e-09	3.00961e-06	10.5457
ENSG00000136436	CALCOCO2	1.2924	5.23068	9.17927	7.69096e-09	3.00961e-06	10.4874
ENSG00000177469	CAVIN1	-1.36393	7.63949	-9.17359	7.77292e-09	3.00961e-06	10.4772
ENSG00000243649	CFB	1.44652	5.37763	9.17825	7.70561e-09	3.00961e-06	10.4856
ENSG00000276600	RAB7B	-1.4089	2.28306	-9.13774	8.31198e-09	3.04651e-06	10.4124
ENSG00000162777	DENND2D	1.27375	2.66219	9.00454	1.06786e-08	3.63822e-06	10.1703
ENSG00000253522	MIR3142HG	1.5982	2.23315	9.00083	1.07538e-08	3.63822e-06	10.1635
ENSG00000141198	TOM1L1	1.16748	3.53787	8.96532	1.15011e-08	3.65759e-06	10.0985
ENSG00000151623	NR3C2	1.3933	2.32957	8.97042	1.13905e-08	3.65759e-06	10.1079
ENSG00000164761	TNFRSF11B	1.27218	3.46832	8.98525	1.10753e-08	3.65759e-06	10.135
ENSG00000008517	IL32	1.36517	4.53974	8.91377	1.26833e-08	3.82585e-06	10.0038
ENSG00000198919	DZIP3	1.01358	4.4529	8.91092	1.2752e-08	3.82585e-06	9.99858
ENSG00000134744	ZCCHC11	1.03903	5.92017	8.87911	1.3548e-08	3.91684e-06	9.93997
ENSG00000145623	OSMR	1.19365	8.06526	8.8625	1.39839e-08	3.97067e-06	9.9093
ENSG00000145819	ARHGAP26	1.03839	4.50222	8.76931	1.67139e-08	4.50452e-06	9.73653
ENSG00000178607	ERN1	1.35539	5.07961	8.77272	1.66049e-08	4.50452e-06	9.74287
ENSG00000174607	UGT8	1.2403	2.70923	8.75473	1.71886e-08	4.55527e-06	9.70938
ENSG00000132334	PTPRE	1.26236	4.44888	8.70657	1.88576e-08	4.91566e-06	9.61953
ENSG00000075420	FNDC3B	1.04361	7.52845	8.62431	2.21079e-08	5.32632e-06	9.46527
ENSG00000136244	IL6	2.66028	3.76741	8.63556	2.16313e-08	5.32632e-06	9.48642
ENSG00000196954	CASP4	1.10155	4.82952	8.63216	2.17742e-08	5.32632e-06	9.48003
ENSG00000166801	FAM111A	1.01082	6.07025	8.61332	2.25843e-08	5.35988e-06	9.44458
ENSG00000163430	FSTL1	1.02462	10.3206	8.59456	2.34219e-08	5.47693e-06	9.40923
ENSG00000075618	FSCN1	-1.28531	6.54826	-8.56278	2.49148e-08	5.50235e-06	9.34925
ENSG00000109323	MANBA	1.34146	3.25074	8.56719	2.47016e-08	5.50235e-06	9.35759
ENSG00000140386	SCAPER	1.12431	2.51592	8.56467	2.4823e-08	5.50235e-06	9.35283
ENSG00000196151	WDSUB1	1.54102	3.20574	8.57965	2.41102e-08	5.50235e-06	9.38111
ENSG00000119138	KLF9	1.11946	3.16442	8.52317	2.69144e-08	5.70946e-06	9.27428
ENSG00000173083	HPSE	1.17513	3.19261	8.45798	3.05742e-08	6.23283e-06	9.15041
ENSG00000154175	ABI3BP	1.58308	6.51742	8.44188	3.1555e-08	6.24481e-06	9.11973
ENSG00000198855	FICD	1.16566	3.7807	8.42303	3.27448e-08	6.33297e-06	9.08375
ENSG00000223901	AP001469.1	-1.17321	2.73271	-8.4182	3.30568e-08	6.33297e-06	9.07453
ENSG00000183337	BCOR	1.17485	5.47512	8.34658	3.80668e-08	7.12117e-06	8.93732
ENSG00000100342	APOL1	1.0494	5.41421	8.28305	4.31661e-08	7.54267e-06	8.81501
ENSG00000147162	OGT	1.13637	7.40959	8.28769	4.27705e-08	7.54267e-06	8.82397
ENSG00000148655	LRMDA	1.30736	1.5495	8.24635	4.6429e-08	7.93837e-06	8.74409
ENSG00000172269	DPAGT1	1.02175	6.07371	8.20501	5.04118e-08	8.43788e-06	8.66396
ENSG00000110799	VWF	-2.51784	-1.31774	-8.19772	5.11499e-08	8.47223e-06	8.64981
ENSG00000146013	GFRA3	1.55726	1.76111	8.17691	5.33195e-08	8.47833e-06	8.60936
ENSG00000221817	PPP3CB-AS1	1.14217	2.4595	8.13559	5.79132e-08	9.02821e-06	8.52885
ENSG00000048052	HDAC9	1.23622	2.9988	8.12411	5.926e-08	9.14848e-06	8.50646
ENSG00000072682	P4HA2	1.39668	6.53156	8.11892	5.98801e-08	9.15533e-06	8.49631
ENSG00000149557	FEZ1	1.01096	3.49248	8.07377	6.55621e-08	9.74301e-06	8.40797
ENSG00000272419	AC241585.2	1.07348	2.95304	8.00772	7.48975e-08	1.06995e-05	8.27819
ENSG00000188338	SLC38A3	1.12941	3.11128	7.99325	7.71201e-08	1.07569e-05	8.24967
ENSG00000105518	TMEM205	1.07205	3.85219	7.97088	8.06909e-08	1.09664e-05	8.20553
ENSG00000120278	PLEKHG1	1.56317	0.407813	7.94654	8.47707e-08	1.13272e-05	8.15742
ENSG00000162733	DDR2	1.37304	7.35009	7.95069	8.40595e-08	1.13272e-05	8.16563
ENSG00000236028	AL354766.2	1.39373	1.10257	7.91746	8.99242e-08	1.19157e-05	8.09983
ENSG00000157601	MX1	1.66682	4.05871	7.8972	9.37067e-08	1.20164e-05	8.05963
ENSG00000259768	AC004943.2	1.14683	3.05934	7.88528	9.60081e-08	1.2213e-05	8.03595
ENSG00000082512	TRAF5	1.06022	3.32147	7.86511	1.00035e-07	1.26242e-05	7.99585
ENSG00000135124	P2RX4	1.0166	3.73035	7.84602	1.04007e-07	1.30222e-05	7.95783
ENSG00000205795	CYS1	-1.94476	-1.53061	-7.81201	1.11494e-07	1.37432e-05	7.88997
ENSG00000169826	CSGALNACT2	1.01105	4.623	7.77161	1.21115e-07	1.45897e-05	7.80914
ENSG00000143631	FLG	1.24282	4.12757	7.76062	1.23878e-07	1.47117e-05	7.78711
ENSG00000269609	RPARP-AS1	1.26082	2.21398	7.75798	1.24549e-07	1.47117e-05	7.78183
ENSG00000010810	FYN	1.33527	5.8031	7.74822	1.27072e-07	1.4746e-05	7.76224
ENSG00000107968	MAP3K8	1.24523	3.30316	7.74126	1.28904e-07	1.4746e-05	7.74826
ENSG00000145348	TBCK	1.11429	3.20664	7.74352	1.28305e-07	1.4746e-05	7.75281
ENSG00000130940	CASZ1	1.2104	1.47699	7.66858	1.49726e-07	1.63553e-05	7.60195
ENSG00000245614	DDX11-AS1	1.17419	0.349282	7.67283	1.48418e-07	1.63553e-05	7.61052
ENSG00000174738	NR1D2	1.69999	4.03452	7.66348	1.51312e-07	1.63674e-05	7.59165
ENSG00000108691	CCL2	1.79931	7.87318	7.65372	1.54394e-07	1.6588e-05	7.57194
ENSG00000110911	SLC11A2	1.11886	5.19445	7.63359	1.60958e-07	1.70626e-05	7.53124
ENSG00000187764	SEMA4D	1.09867	1.85875	7.5934	1.74941e-07	1.83009e-05	7.4498
ENSG00000116044	NFE2L2	1.17059	6.87756	7.56381	1.86033e-07	1.90629e-05	7.38968
ENSG00000240303	ACAD11	1.27311	1.70963	7.55881	1.87978e-07	1.90629e-05	7.37951
ENSG00000147872	PLIN2	1.07703	5.14881	7.5528	1.9034e-07	1.91557e-05	7.36729
ENSG00000067141	NEO1	1.0961	6.07165	7.53236	1.98615e-07	1.92974e-05	7.32567
ENSG00000149289	ZC3H12C	1.08043	4.62406	7.52854	2.00204e-07	1.92974e-05	7.31787
ENSG00000243701	DUBR	1.3644	3.93681	7.52555	2.01457e-07	1.92974e-05	7.31177
ENSG00000139874	SSTR1	-1.2063	4.92191	-7.49866	2.13078e-07	2.00482e-05	7.25691
ENSG00000122176	FMOD	1.01489	2.19384	7.47925	2.21899e-07	2.07553e-05	7.21722
ENSG00000162924	REL	1.08175	2.86703	7.4326	2.44668e-07	2.2359e-05	7.12163
ENSG00000153208	MERTK	1.01987	1.59643	7.37267	2.77496e-07	2.43819e-05	6.99839
ENSG00000156463	SH3RF2	1.11864	3.56795	7.37369	2.76898e-07	2.43819e-05	7.0005
ENSG00000149131	SERPING1	1.41393	6.58271	7.36212	2.83726e-07	2.46532e-05	6.97665
ENSG00000255642	PABPC1P4	1.20594	2.3476	7.35796	2.86224e-07	2.47351e-05	6.96807
ENSG00000164619	BMPER	1.46693	3.15391	7.33567	2.99998e-07	2.53738e-05	6.92204
ENSG00000224861	YBX1P1	-1.32155	2.43102	-7.32161	3.09032e-07	2.57274e-05	6.89299
ENSG00000231584	FAHD2CP	1.37393	0.0722832	7.30115	3.22687e-07	2.64844e-05	6.85064
ENSG00000259721	AC090877.2	-2.09196	-0.227509	-7.29032	3.30165e-07	2.69228e-05	6.82821
ENSG00000072041	SLC6A15	1.42612	3.64538	7.28765	3.32038e-07	2.69374e-05	6.82266
ENSG00000184005	ST6GALNAC3	1.74662	-1.39915	7.2798	3.37601e-07	2.71121e-05	6.80639
ENSG00000074935	TUBE1	1.92471	2.63918	7.27456	3.41369e-07	2.72769e-05	6.79552
ENSG00000147852	VLDLR	2.3813	2.04627	7.25439	3.56278e-07	2.7737e-05	6.75364
ENSG00000153246	PLA2R1	1.04115	2.62439	7.25036	3.59337e-07	2.7737e-05	6.74527
ENSG00000138642	HERC6	1.06519	2.66919	7.24723	3.6173e-07	2.77868e-05	6.73876
ENSG00000277443	MARCKS	-1.44005	7.17408	-7.22323	3.80639e-07	2.89595e-05	6.68884
ENSG00000162490	DRAXIN	1.15366	1.38885	7.21096	3.90702e-07	2.91977e-05	6.66327
ENSG00000198088	NUP62CL	1.25184	1.18664	7.20968	3.91767e-07	2.91977e-05	6.66061
ENSG00000256673	AC141557.1	1.27439	0.98526	7.20826	3.9295e-07	2.91977e-05	6.65765
ENSG00000274267	HIST1H3B	-1.88351	1.15361	-7.21129	3.90429e-07	2.91977e-05	6.66396
ENSG00000198270	TMEM116	1.10332	1.9456	7.19934	4.0048e-07	2.94816e-05	6.63905
ENSG00000240057	AC078785.1	1.93138	-0.241722	7.14656	4.48167e-07	3.22457e-05	6.5288
ENSG00000235513	AL035681.1	1.26193	-0.716119	7.13687	4.57543e-07	3.2418e-05	6.5085
ENSG00000169710	FASN	-1.14109	10.1655	-7.11605	4.78369e-07	3.3362e-05	6.46487
ENSG00000113448	PDE4D	1.47874	3.25573	7.06001	5.39403e-07	3.68114e-05	6.34713
ENSG00000091972	CD200	1.91333	1.38578	7.04703	5.54653e-07	3.73709e-05	6.3198
ENSG00000109046	WSB1	1.02127	5.52839	7.02036	5.87387e-07	3.92439e-05	6.26356
ENSG00000064205	WISP2	-1.82726	-0.313555	-6.995	6.20355e-07	4.02623e-05	6.21
ENSG00000115380	EFEMP1	1.00822	6.56723	6.96554	6.61069e-07	4.27303e-05	6.14765
ENSG00000267002	AC060780.1	1.03247	3.91717	6.96156	6.66772e-07	4.29245e-05	6.13922
ENSG00000166710	B2M	1.33962	8.38462	6.93718	7.02854e-07	4.40003e-05	6.08752
ENSG00000167861	HID1	1.39571	0.213957	6.94079	6.97377e-07	4.40003e-05	6.0952
ENSG00000173812	EIF1	1.1337	8.35885	6.94412	6.92381e-07	4.40003e-05	6.10225
ENSG00000079215	SLC1A3	1.01943	2.33403	6.9259	7.20209e-07	4.47345e-05	6.06359
ENSG00000163347	CLDN1	1.86979	1.88909	6.91654	7.34952e-07	4.54726e-05	6.04371
ENSG00000125148	MT2A	1.13137	8.26441	6.87732	8.00192e-07	4.83797e-05	5.96026
ENSG00000169184	MN1	-1.10365	4.36639	-6.87309	8.07578e-07	4.85097e-05	5.95124
ENSG00000196544	BORCS6	-1.61547	1.02708	-6.87259	8.08445e-07	4.85097e-05	5.95019
ENSG00000141376	BCAS3	1.05816	3.66072	6.85794	8.34587e-07	4.97033e-05	5.91895
ENSG00000183160	TMEM119	-1.50036	5.45945	-6.85319	8.43251e-07	4.98657e-05	5.90882
ENSG00000273983	HIST1H3G	-1.25646	1.58595	-6.83191	8.83202e-07	5.17914e-05	5.86339
ENSG00000211445	GPX3	1.13526	4.61902	6.78808	9.71743e-07	5.53824e-05	5.76961
ENSG00000003989	SLC7A2	1.40713	3.52253	6.77605	9.97594e-07	5.59815e-05	5.74384
ENSG00000147027	TMEM47	1.09567	2.56621	6.73767	1.08494e-06	6.011e-05	5.66144
ENSG00000105699	LSR	-1.01209	2.36984	-6.71016	1.15233e-06	6.19392e-05	5.60227
ENSG00000112149	CD83	1.10065	3.44197	6.70989	1.15301e-06	6.19392e-05	5.60169
ENSG00000153714	LURAP1L	1.24915	3.72735	6.71533	1.13934e-06	6.19392e-05	5.61339
ENSG00000135999	EPC2	1.01439	4.46275	6.69366	1.19481e-06	6.33288e-05	5.56672
ENSG00000189283	FHIT	1.55234	-0.554942	6.67545	1.24354e-06	6.50152e-05	5.52746
ENSG00000135913	USP37	1.01268	3.84001	6.6627	1.2789e-06	6.60251e-05	5.49993
ENSG00000174791	RIN1	-1.31163	5.12252	-6.65238	1.30826e-06	6.73225e-05	5.47764
ENSG00000233822	HIST1H2BN	-1.17692	2.02495	-6.6485	1.31948e-06	6.76808e-05	5.46925
ENSG00000263327	TAPT1-AS1	1.3533	0.369915	6.64345	1.3342e-06	6.8216e-05	5.45835
ENSG00000260454	AL355607.2	2.50324	-0.816462	6.63178	1.36894e-06	6.97678e-05	5.43311
ENSG00000182326	C1S	1.06744	7.05501	6.62664	1.38452e-06	7.01125e-05	5.42199
ENSG00000140450	ARRDC4	1.00568	2.76932	6.61401	1.42361e-06	7.09621e-05	5.39464
ENSG00000151690	MFSD6	1.12325	4.28043	6.60274	1.45944e-06	7.22205e-05	5.37023
ENSG00000151617	EDNRA	1.20238	0.870387	6.59663	1.47925e-06	7.24358e-05	5.35699
ENSG00000157214	STEAP2	1.28591	4.66667	6.59872	1.47245e-06	7.24358e-05	5.36151
ENSG00000285744		1.42025	1.88837	6.5875	1.50937e-06	7.31723e-05	5.33719
ENSG00000182752	PAPPA	1.37253	6.41428	6.5746	1.55302e-06	7.48322e-05	5.30918
ENSG00000166938	DIS3L	1.12162	4.30439	6.56818	1.57522e-06	7.54445e-05	5.29524
ENSG00000223764	AL645608.1	-1.36572	0.929135	-6.53563	1.69288e-06	7.87594e-05	5.22447
ENSG00000105499	PLA2G4C	1.39172	0.209231	6.51982	1.75324e-06	7.98805e-05	5.19005
ENSG00000164400	CSF2	1.79371	4.09471	6.51275	1.78092e-06	8.09098e-05	5.17466
ENSG00000149968	MMP3	1.64902	2.86517	6.50448	1.81392e-06	8.14777e-05	5.15663
ENSG00000186088	GSAP	1.5216	1.36351	6.50466	1.81318e-06	8.14777e-05	5.15703
ENSG00000137821	LRRC49	1.31559	2.73643	6.5031	1.81946e-06	8.14965e-05	5.15363
ENSG00000165029	ABCA1	1.41829	4.36938	6.48187	1.9073e-06	8.33695e-05	5.1073
ENSG00000065060	UHRF1BP1	1.41089	5.17967	6.47246	1.94759e-06	8.39587e-05	5.08676
ENSG00000162692	VCAM1	1.21821	5.58734	6.46488	1.9807e-06	8.48443e-05	5.0702
ENSG00000173930	SLCO4C1	-1.4835	2.40881	-6.46392	1.98491e-06	8.48443e-05	5.06811
ENSG00000237424	FOXD2-AS1	1.17947	1.08969	6.45376	2.03032e-06	8.63985e-05	5.04588
ENSG00000267751	AC009005.1	1.39837	0.356172	6.45262	2.03545e-06	8.63985e-05	5.0434
ENSG00000166450	PRTG	1.11699	2.31804	6.44736	2.05945e-06	8.66333e-05	5.03188
ENSG00000152409	JMY	1.07037	4.04117	6.43778	2.10383e-06	8.78223e-05	5.01093
ENSG00000259972	AC009120.2	1.1206	2.17196	6.43768	2.10429e-06	8.78223e-05	5.01072
ENSG00000133131	MORC4	1.07505	3.36954	6.42582	2.16065e-06	8.90065e-05	4.98475
ENSG00000138650	PCDH10	-1.01197	5.25936	-6.4288	2.14637e-06	8.90065e-05	4.99126
ENSG00000170113	NIPA1	1.02708	3.80781	6.4259	2.16029e-06	8.90065e-05	4.98491
ENSG00000117598	PLPPR5	-1.51239	-1.0412	-6.41261	2.22523e-06	9.07265e-05	4.95581
ENSG00000137642	SORL1	1.10819	1.2331	6.40276	2.27468e-06	9.20961e-05	4.93421
ENSG00000215493	AC007731.2	1.6153	0.886201	6.40246	2.27619e-06	9.20961e-05	4.93355
ENSG00000187010	RHD	1.11	1.30634	6.38921	2.34457e-06	9.36707e-05	4.90447
ENSG00000236824	BCYRN1	-3.21094	1.12047	-6.37234	2.43462e-06	9.60619e-05	4.86742
ENSG00000141384	TAF4B	1.19354	2.54528	6.36529	2.4733e-06	9.73464e-05	4.85193
ENSG00000278705	HIST1H4B	-2.33202	-1.49986	-6.35685	2.52046e-06	9.84713e-05	4.83337
ENSG00000083168	KAT6A	1.0553	6.02784	6.35489	2.53154e-06	9.86619e-05	4.82906
ENSG00000135535	CD164	1.12519	7.80174	6.35093	2.55406e-06	9.90556e-05	4.82035
ENSG00000162300	ZFPL1	1.23884	2.8696	6.34661	2.5789e-06	9.92907e-05	4.81084
ENSG00000188732	FAM221A	1.28159	0.241193	6.33098	2.67076e-06	0.000101355	4.77644
ENSG00000137975	CLCA2	2.30418	-1.47606	6.32361	2.7152e-06	0.000102796	4.76022
ENSG00000269900	RMRP	-4.0863	-1.09531	-6.31953	2.74019e-06	0.000103006	4.75122
ENSG00000185130	HIST1H2BL	-2.32889	1.12362	-6.31251	2.78367e-06	0.000103904	4.73574
ENSG00000187193	MT1X	1.44571	2.75847	6.31261	2.783e-06	0.000103904	4.73598
ENSG00000082438	COBLL1	1.07667	4.15199	6.30172	2.85189e-06	0.00010543	4.71194
ENSG00000128849	CGNL1	1.24403	1.60511	6.2988	2.87059e-06	0.00010543	4.70552
ENSG00000265298	AC132812.1	1.29568	1.86228	6.29325	2.90661e-06	0.000106248	4.69326
ENSG00000084676	NCOA1	1.03391	5.29369	6.27891	3.00177e-06	0.000108234	4.66159
ENSG00000041982	TNC	1.05199	9.95013	6.27534	3.02594e-06	0.000108613	4.65371
ENSG00000164124	TMEM144	1.22403	0.99813	6.27225	3.04699e-06	0.000109122	4.6469
ENSG00000154640	BTG3	1.03522	4.26033	6.25778	3.14777e-06	0.000111725	4.61491
ENSG00000104432	IL7	1.19916	1.19124	6.255	3.16757e-06	0.000112054	4.60875
ENSG00000139329	LUM	1.47704	6.8454	6.2545	3.17115e-06	0.000112054	4.60764
ENSG00000126368	NR1D1	1.13065	4.24808	6.2466	3.22797e-06	0.000113557	4.59018
ENSG00000196352	CD55	1.19127	3.76523	6.23875	3.28554e-06	0.000115073	4.5728
ENSG00000197081	IGF2R	1.0522	7.76496	6.23951	3.27993e-06	0.000115073	4.57448
ENSG00000134910	STT3A	1.10108	7.63119	6.23517	3.31217e-06	0.000115502	4.56486
ENSG00000167325	RRM1	1.11634	7.64822	6.23515	3.31231e-06	0.000115502	4.56482
ENSG00000155304	HSPA13	1.03753	4.63314	6.22888	3.35943e-06	0.000116634	4.55094
ENSG00000261556	SMG1P7	1.06604	2.35558	6.22949	3.3548e-06	0.000116634	4.55229
ENSG00000255710	AP003170.1	1.0589	-0.489888	6.22278	3.40589e-06	0.000117733	4.53743
ENSG00000267787	AC027097.2	1.19033	0.524447	6.21293	3.48237e-06	0.000119855	4.5156
ENSG00000183605	SFXN4	1.08032	3.06705	6.18118	3.7411e-06	0.000125766	4.44515
ENSG00000172167	MTBP	1.11347	3.61947	6.17456	3.79751e-06	0.000126592	4.43043
ENSG00000205189	ZBTB10	1.00539	1.63352	6.17715	3.77534e-06	0.000126592	4.43619
ENSG00000177990	DPY19L2	1.11602	1.31831	6.16716	3.86153e-06	0.000127921	4.414
ENSG00000137767	SQOR	1.06797	1.9649	6.14806	4.03196e-06	0.000131378	4.37154
ENSG00000075568	TMEM131	1.03367	7.14257	6.14037	4.10275e-06	0.000133138	4.35443
ENSG00000132530	XAF1	1.33788	2.83472	6.13019	4.19843e-06	0.000134867	4.33176
ENSG00000104321	TRPA1	1.27187	1.59492	6.11303	4.36497e-06	0.00013794	4.29351
ENSG00000158019	BABAM2	1.0654	5.06053	6.11206	4.37451e-06	0.00013794	4.29137
ENSG00000167995	BEST1	1.1593	1.96276	6.10968	4.39819e-06	0.00013794	4.28606
ENSG00000124216	SNAI1	-1.29248	2.38753	-6.09642	4.53252e-06	0.000139816	4.25648
ENSG00000189362	NEMP2	1.06271	2.72867	6.09512	4.54592e-06	0.000139816	4.25358
ENSG00000198924	DCLRE1A	1.03362	2.59126	6.09552	4.54179e-06	0.000139816	4.25447
ENSG00000270804	AC010326.4	1.17855	2.21069	6.09599	4.53692e-06	0.000139816	4.25553
ENSG00000180596	HIST1H2BC	-1.61712	1.58525	-6.08351	4.66728e-06	0.000141677	4.22768
ENSG00000248429	FAM198B-AS1	1.21324	1.94841	6.07968	4.70805e-06	0.000141677	4.21912
ENSG00000280374	AC019080.5	1.91023	-1.63501	6.08443	4.65754e-06	0.000141677	4.22973
ENSG00000168297	PXK	1.11944	5.13683	6.07487	4.75981e-06	0.000141733	4.20837
ENSG00000244625	MIATNB	1.05067	0.739575	6.06765	4.83854e-06	0.000143273	4.19224
ENSG00000277224	HIST1H2BF	-2.02849	0.45066	-6.06504	4.86726e-06	0.000143589	4.18642
ENSG00000234465	PINLYP	1.04853	1.2815	6.05936	4.93057e-06	0.000144919	4.17372
ENSG00000170955	CAVIN3	-1.21683	4.21731	-6.05671	4.96027e-06	0.000145255	4.16781
ENSG00000158315	RHBDL2	1.33713	0.179942	6.04619	5.08048e-06	0.000147168	4.14427
ENSG00000285600		1.27152	1.84859	6.04621	5.08014e-06	0.000147168	4.14433
ENSG00000175356	SCUBE2	1.2875	0.0945575	6.04223	5.12645e-06	0.000147673	4.13541
ENSG00000230021	AL669831.3	1.76232	-0.385641	6.04279	5.11993e-06	0.000147673	4.13666
ENSG00000160213	CSTB	1.12193	6.46788	6.03237	5.24277e-06	0.000149938	4.11335
ENSG00000159335	PTMS	-1.77636	7.68564	-6.02911	5.28175e-06	0.000150511	4.10607
ENSG00000276903	HIST1H2AL	-2.57191	1.01431	-6.02806	5.29447e-06	0.000150604	4.1037
ENSG00000233927	RPS28	1.23577	7.75445	6.01141	5.49908e-06	0.000154362	4.06642
ENSG00000275714	HIST1H3A	-2.51376	0.21694	-6.01115	5.50241e-06	0.000154362	4.06582
ENSG00000196196	HRCT1	-1.41905	0.40523	-6.00692	5.55566e-06	0.000154984	4.05635
ENSG00000112218	GPR63	1.16107	1.70194	6.00313	5.60391e-06	0.000156056	4.04785
ENSG00000169126	ARMC4	1.95721	-0.527221	5.99834	5.66541e-06	0.000156944	4.03712
ENSG00000279413	AC112497.1	1.16682	1.7899	5.99562	5.70067e-06	0.000157646	4.03102
ENSG00000119655	NPC2	1.018	6.96755	5.98328	5.86343e-06	0.00016098	4.00334
ENSG00000198301	SDAD1	1.00599	4.73524	5.98199	5.8808e-06	0.00016098	4.00043
ENSG00000173226	IQCB1	1.08378	3.27794	5.97655	5.95419e-06	0.000162119	3.98824
ENSG00000132846	ZBED3	1.32239	3.6872	5.97037	6.03878e-06	0.000163326	3.97437
ENSG00000111371	SLC38A1	1.37191	6.89511	5.96766	6.07636e-06	0.000164041	3.96827
ENSG00000007944	MYLIP	1.14888	2.26601	5.94111	6.45645e-06	0.000170575	3.90861
ENSG00000103888	CEMIP	1.24265	6.25333	5.93774	6.50635e-06	0.000170575	3.90104
ENSG00000120685	PROSER1	1.08434	5.52687	5.93941	6.48167e-06	0.000170575	3.90477
ENSG00000165113	GKAP1	1.48345	0.0705821	5.9374	6.51148e-06	0.000170575	3.90026
ENSG00000173166	RAPH1	1.17535	2.57926	5.94106	6.45712e-06	0.000170575	3.90851
ENSG00000263400	TMEM220-AS1	1.39829	-0.933927	5.94358	6.42009e-06	0.000170575	3.91416
ENSG00000279700	AC131212.2	1.39587	-0.492143	5.9374	6.51149e-06	0.000170575	3.90026
ENSG00000234176	HSPA8P1	-2.43182	-0.449419	-5.93105	6.60671e-06	0.000171656	3.88599
ENSG00000278952	AP003068.4	-2.08031	-0.735926	-5.93282	6.58012e-06	0.000171656	3.88995
ENSG00000225131	PSME2P2	1.65619	2.21918	5.92018	6.77319e-06	0.000174555	3.86152
ENSG00000172346	CSDC2	-1.34209	3.03469	-5.90598	6.99703e-06	0.000178587	3.82955
ENSG00000162302	RPS6KA4	-1.17559	5.12766	-5.90058	7.08423e-06	0.000179946	3.81737
ENSG00000105246	EBI3	1.07045	1.4444	5.89324	7.20443e-06	0.000181868	3.80083
ENSG00000177374	HIC1	-1.11483	3.70715	-5.87604	7.49416e-06	0.000187366	3.76206
ENSG00000186141	POLR3C	1.0818	5.7759	5.86769	7.63928e-06	0.0001898	3.7432
ENSG00000023445	BIRC3	1.35614	2.49488	5.84584	8.0324e-06	0.000198021	3.69386
ENSG00000011465	DCN	1.33084	7.25845	5.84382	8.06973e-06	0.000198527	3.6893
ENSG00000111981	ULBP1	2.29687	0.724647	5.84092	8.12375e-06	0.000199345	3.68274
ENSG00000091622	PITPNM3	-1.23996	1.91144	-5.83772	8.18365e-06	0.000200237	3.67552
ENSG00000124610	HIST1H1A	-2.9991	-0.616772	-5.83506	8.23387e-06	0.000200237	3.6695
ENSG00000214425	LRRC37A4P	1.1546	2.12714	5.83697	8.19783e-06	0.000200237	3.67381
ENSG00000132646	PCNA	1.15071	7.71924	5.82986	8.33294e-06	0.000201371	3.65774
ENSG00000127329	PTPRB	1.44234	1.57414	5.82721	8.38384e-06	0.000202294	3.65175
ENSG00000119203	CPSF3	1.047	5.18538	5.82504	8.4258e-06	0.000202807	3.64685
ENSG00000115392	FANCL	1.11768	4.57202	5.80311	8.8618e-06	0.000209935	3.59724
ENSG00000237596	AL138828.1	1.854	0.685358	5.79818	8.96293e-06	0.000210828	3.58608
ENSG00000164161	HHIP	-1.10198	3.12512	-5.7891	9.15237e-06	0.000212766	3.56552
ENSG00000090339	ICAM1	1.09905	6.94452	5.7866	9.20526e-06	0.000213683	3.55985
ENSG00000166106	ADAMTS15	-1.24813	0.976511	-5.77355	9.48635e-06	0.000219248	3.53028
ENSG00000196993	NPIPB9	1.52417	-1.02265	5.76068	9.77211e-06	0.000223577	3.5011
ENSG00000139269	INHBE	3.7834	-0.0178138	5.75957	9.7972e-06	0.000223829	3.49858
ENSG00000183486	MX2	1.83721	0.819629	5.75482	9.90518e-06	0.000225648	3.4878
ENSG00000272841	AL139393.2	-1.25568	0.874976	-5.75358	9.93374e-06	0.000225841	3.48497
ENSG00000173432	SAA1	2.61735	-0.981516	5.74858	1.00489e-05	0.000226971	3.47364
ENSG00000133142	TCEAL4	1.00461	4.04509	5.73526	1.03629e-05	0.000231432	3.44339
ENSG00000100575	TIMM9	1.14731	3.48341	5.71924	1.07535e-05	0.000236503	3.40701
ENSG00000227252	AC105760.2	-1.01063	0.497452	-5.71752	1.07965e-05	0.000237121	3.40308
ENSG00000255423	EBLN2	1.87589	-0.465776	5.71571	1.08416e-05	0.000237784	3.39898
ENSG00000073282	TP63	1.56881	-0.266845	5.71416	1.08805e-05	0.00023798	3.39546
ENSG00000172156	CCL11	2.4732	4.06676	5.7131	1.09073e-05	0.000238238	3.39304
ENSG00000081059	TCF7	-1.00865	3.72406	-5.70449	1.11267e-05	0.000241373	3.37346
ENSG00000115902	SLC1A4	1.65156	4.40054	5.7023	1.1183e-05	0.000242264	3.3685
ENSG00000177076	ACER2	1.03965	1.45268	5.69861	1.12789e-05	0.000243677	3.36011
ENSG00000261488	AC128688.2	1.39298	0.52154	5.69901	1.12685e-05	0.000243677	3.36101
ENSG00000127954	STEAP4	2.1993	-0.377158	5.69503	1.13728e-05	0.000244161	3.35196
ENSG00000187957	DNER	1.72099	0.404536	5.69483	1.13781e-05	0.000244161	3.3515
ENSG00000259366	AC108449.2	1.59936	-0.415784	5.69521	1.13682e-05	0.000244161	3.35235
ENSG00000164659	KIAA1324L	1.3413	0.406329	5.68729	1.15784e-05	0.000247125	3.33434
ENSG00000156976	EIF4A2	1.18379	6.27253	5.67876	1.18094e-05	0.000251045	3.31492
ENSG00000137834	SMAD6	-1.19806	1.77823	-5.67385	1.19444e-05	0.0002529	3.30375
ENSG00000279812	AC120057.4	-1.59305	0.0282733	-5.66778	1.21136e-05	0.000255802	3.28992
ENSG00000175471	MCTP1	1.1626	1.7456	5.65078	1.26002e-05	0.000263909	3.2512
ENSG00000183474	GTF2H2C	1.37839	0.387632	5.64294	1.28315e-05	0.000266245	3.23332
ENSG00000101670	LIPG	-1.00582	4.7067	-5.63274	1.31387e-05	0.00027027	3.21006
ENSG00000260018	AC040169.1	-2.58246	-0.743359	-5.62591	1.33487e-05	0.000273528	3.19447
ENSG00000275765	AC091982.3	-1.33742	0.395435	-5.6262	1.33398e-05	0.000273528	3.19513
ENSG00000143195	ILDR2	1.7536	-0.27718	5.62525	1.33692e-05	0.000273595	3.19297
ENSG00000137573	SULF1	1.97508	0.0248865	5.61269	1.37647e-05	0.000279175	3.1643
ENSG00000169554	ZEB2	1.09151	5.1755	5.6055	1.39966e-05	0.000282255	3.14788
ENSG00000006459	KDM7A	1.39895	0.744993	5.60138	1.41312e-05	0.00028338	3.13848
ENSG00000159871	LYPD5	1.03681	1.87914	5.60026	1.41681e-05	0.00028338	3.13591
ENSG00000241170	AP001992.1	1.05455	-0.0390753	5.59894	1.42116e-05	0.000283892	3.1329
ENSG00000153774	CFDP1	1.31157	3.53603	5.59384	1.43812e-05	0.000285131	3.12124
ENSG00000108107	RPL28	1.27819	9.84237	5.5924	1.44294e-05	0.000285375	3.11795
ENSG00000104524	PYCR3	-1.04046	3.45815	-5.57101	1.51651e-05	0.000295602	3.06906
ENSG00000162576	MXRA8	-1.09383	6.71067	-5.57089	1.51696e-05	0.000295602	3.06878
ENSG00000125977	EIF2S2	1.07442	5.11307	5.56916	1.52307e-05	0.00029643	3.06482
ENSG00000175426	PCSK1	1.25427	0.825386	5.55997	1.55598e-05	0.000299899	3.04381
ENSG00000064652	SNX24	1.11356	3.32873	5.55638	1.56905e-05	0.000300007	3.03559
ENSG00000179454	KLHL28	1.14845	0.886538	5.55619	1.56975e-05	0.000300007	3.03515
ENSG00000232284	GNG12-AS1	1.1347	0.233948	5.5443	1.6138e-05	0.000306217	3.00795
ENSG00000174628	IQCK	1.37043	4.72437	5.54312	1.61824e-05	0.000306694	3.00525
ENSG00000188517	COL25A1	1.17132	-0.287765	5.54159	1.62403e-05	0.000307425	3.00173
ENSG00000175175	PPM1E	1.15292	0.700956	5.53641	1.64377e-05	0.000310249	2.98986
ENSG00000113758	DBN1	-1.02526	7.24142	-5.52903	1.67226e-05	0.0003132	2.97297
ENSG00000120254	MTHFD1L	1.0439	4.36126	5.52466	1.68938e-05	0.000314553	2.96296
ENSG00000185986	SDHAP3	1.12199	1.47493	5.52069	1.7051e-05	0.000316738	2.95386
ENSG00000159556	ISL2	1.11009	2.507	5.51287	1.73649e-05	0.000320696	2.93593
ENSG00000069493	CLEC2D	1.0346	1.90083	5.50692	1.76074e-05	0.00032367	2.9223
ENSG00000131015	ULBP2	1.01514	1.82487	5.50108	1.78492e-05	0.000326982	2.90889
ENSG00000227376	FTH1P16	2.03113	-0.356476	5.49585	1.80682e-05	0.000329854	2.89691
ENSG00000177191	B3GNT8	-1.40537	-0.138762	-5.482	1.86622e-05	0.000336831	2.86512
ENSG00000140105	WARS	1.01593	7.67034	5.47844	1.88178e-05	0.00033838	2.85696
ENSG00000129194	SOX15	-1.06357	2.18066	-5.47656	1.89006e-05	0.00033909	2.85265
ENSG00000132823	OSER1	1.04117	4.55973	5.47378	1.9024e-05	0.000340655	2.84625
ENSG00000134668	SPOCD1	-1.06306	5.5384	-5.47195	1.91053e-05	0.000341725	2.84206
ENSG00000130024	PHF10	1.1507	4.71057	5.46535	1.94023e-05	0.000345667	2.8269
ENSG00000196866	HIST1H2AD	-2.57308	-1.35624	-5.45715	1.97778e-05	0.00034943	2.80806
ENSG00000196972	SMIM10L2B	-1.57322	0.396585	-5.45022	2.0101e-05	0.000352592	2.79213
ENSG00000223797	ENTPD3-AS1	1.24678	-0.00578286	5.44966	2.01271e-05	0.000352592	2.79086
ENSG00000173227	SYT12	-1.52653	-0.0761576	-5.44189	2.04966e-05	0.000357238	2.77298
ENSG00000253485	PCDHGA5	1.12719	0.609201	5.42606	2.12696e-05	0.000364805	2.7366
ENSG00000277287	AL109976.1	1.45336	0.214527	5.42555	2.12951e-05	0.000364805	2.73543
ENSG00000106070	GRB10	1.41933	4.46194	5.42135	2.15058e-05	0.000366129	2.72575
ENSG00000228253	MT-ATP8	-1.43688	9.77855	-5.41404	2.18767e-05	0.000370065	2.70895
ENSG00000235823	OLMALINC	1.0309	5.78154	5.40684	2.22489e-05	0.000374134	2.69238
ENSG00000058673	ZC3H11A	1.07547	0.174947	5.40351	2.24234e-05	0.000376112	2.6847
ENSG00000111335	OAS2	1.96077	2.45192	5.40191	2.25076e-05	0.000376729	2.68102
ENSG00000031698	SARS	1.30441	6.37623	5.39596	2.28236e-05	0.000380418	2.66732
ENSG00000145362	ANK2	1.2006	2.86449	5.39365	2.29472e-05	0.000380892	2.66201
ENSG00000137752	CASP1	1.15487	2.56542	5.38937	2.31788e-05	0.000381934	2.65215
ENSG00000215210	RBMXP2	1.14995	-0.523032	5.38297	2.35289e-05	0.000386901	2.63742
ENSG00000105583	WDR83OS	1.19463	1.73961	5.38119	2.36274e-05	0.00038812	2.63331
ENSG00000229598	PRDX3P1	2.22432	-1.49045	5.37854	2.37747e-05	0.000389734	2.62721
ENSG00000281181	FP236383.3	-5.06284	0.806203	-5.37579	2.39287e-05	0.000391451	2.62086
ENSG00000111186	WNT5B	-1.23554	2.17466	-5.37375	2.40433e-05	0.000392921	2.61617
ENSG00000159674	SPON2	-1.05256	6.42182	-5.37298	2.4087e-05	0.000393231	2.61439
ENSG00000278677	HIST1H2AM	-1.97112	0.37804	-5.35765	2.49693e-05	0.000402266	2.57904
ENSG00000197153	HIST1H3J	-2.02255	0.344215	-5.35223	2.52889e-05	0.000404953	2.56655
ENSG00000053524	MCF2L2	1.31921	-0.57631	5.34346	2.58146e-05	0.000411892	2.54634
ENSG00000137745	MMP13	2.04292	-1.14773	5.34328	2.58258e-05	0.000411892	2.54591
ENSG00000150893	FREM2	1.6688	-1.03861	5.34259	2.58674e-05	0.000412142	2.54433
ENSG00000162746	FCRLB	-1.23611	0.749278	-5.33336	2.64347e-05	0.000418247	2.52302
ENSG00000236432	AC097662.1	1.80618	-0.738011	5.32831	2.67499e-05	0.000422393	2.51138
ENSG00000177600	RPLP2	1.01226	8.90339	5.32748	2.68024e-05	0.000422802	2.50945
ENSG00000172915	NBEA	1.0539	1.39738	5.32485	2.69686e-05	0.000424162	2.50338
ENSG00000278588	HIST1H2BI	-2.61481	-0.272203	-5.32109	2.72081e-05	0.000426663	2.49469
ENSG00000105088	OLFM2	-1.29197	0.587046	-5.31872	2.73596e-05	0.000427144	2.48924
ENSG00000197442	MAP3K5	1.16695	1.47135	5.31851	2.73731e-05	0.000427144	2.48875
ENSG00000249035	CLMAT3	-1.14475	0.0937033	-5.31894	2.73458e-05	0.000427144	2.48973
ENSG00000025039	RRAGD	1.17717	1.14284	5.31433	2.76438e-05	0.000428843	2.47909
ENSG00000106804	C5	1.25946	1.61202	5.31301	2.77297e-05	0.000429756	2.47604
ENSG00000118473	SGIP1	1.12797	0.953198	5.30674	2.81415e-05	0.000434445	2.46156
ENSG00000207425	RF00019	1.81477	-1.33519	5.30298	2.83914e-05	0.000436607	2.45288
ENSG00000120156	TEK	1.03452	1.86407	5.30115	2.85136e-05	0.00043764	2.44866
ENSG00000117266	CDK18	1.09489	2.18741	5.29661	2.882e-05	0.00044149	2.43816
ENSG00000227467	LINC01537	1.37358	0.0298802	5.29371	2.90172e-05	0.000443656	2.43146
ENSG00000100360	IFT27	1.39569	-0.412695	5.29266	2.90889e-05	0.000444325	2.42904
ENSG00000151892	GFRA1	1.11907	2.8877	5.28976	2.9288e-05	0.000446081	2.42234
ENSG00000277775	HIST1H3F	-2.83063	-0.490779	-5.2782	3.00957e-05	0.000452317	2.39562
ENSG00000259658	AC027559.1	1.87693	-1.35063	5.26041	3.13831e-05	0.000469448	2.35448
ENSG00000168672	FAM84B	1.43871	0.991647	5.25828	3.15413e-05	0.000470928	2.34954
ENSG00000204052	LRRC73	-1.64275	1.03749	-5.25196	3.20147e-05	0.000474874	2.33492
ENSG00000184524	CEND1	-1.43662	0.491844	-5.25125	3.2068e-05	0.000475221	2.33328
ENSG00000100065	CARD10	-1.07057	2.63874	-5.25014	3.21518e-05	0.000476021	2.33072
ENSG00000274290	HIST1H2BE	-1.58279	0.0892223	-5.24796	3.23174e-05	0.000477583	2.32567
ENSG00000230295	GTF2IP23	1.24648	-0.0691604	5.23183	3.35701e-05	0.000489466	2.28833
ENSG00000131069	ACSS2	-1.06086	6.50537	-5.22676	3.39735e-05	0.000492445	2.2766
ENSG00000230409	TCEA1P2	1.43669	1.64372	5.21671	3.47889e-05	0.000500161	2.25331
ENSG00000211459	MT-RNR1	-1.85568	11.7092	-5.19951	3.62303e-05	0.000517144	2.21345
ENSG00000235587	GAPDHP65	-1.61239	1.40821	-5.19866	3.63029e-05	0.000517716	2.21148
ENSG00000089127	OAS1	1.4007	2.13937	5.19698	3.6447e-05	0.000518375	2.2076
ENSG00000109321	AREG	1.79215	-0.523142	5.19522	3.65986e-05	0.000520066	2.20352
ENSG00000081041	CXCL2	1.12689	3.86112	5.1774	3.81716e-05	0.000534302	2.16221
ENSG00000185883	ATP6V0C	1.19338	8.02388	5.1777	3.8145e-05	0.000534302	2.16289
ENSG00000071794	HLTF	1.10454	4.11079	5.16577	3.92358e-05	0.000545357	2.13521
ENSG00000110958	PTGES3	1.05758	8.64731	5.1589	3.98778e-05	0.000551868	2.11928
ENSG00000281383	FP671120.4	-3.31146	0.424074	-5.15733	4.00256e-05	0.000552951	2.11565
ENSG00000225137	DYNC1I2P1	1.08361	0.57889	5.14926	4.07975e-05	0.000561322	2.0969
ENSG00000242960	FTH1P23	1.93573	-0.457834	5.14888	4.08334e-05	0.000561322	2.09604
ENSG00000185973	TMLHE	1.09354	2.15647	5.12878	4.28217e-05	0.000581972	2.04937
ENSG00000144583	MARCH4	-1.01054	3.39877	-5.12567	4.31379e-05	0.00058477	2.04215
ENSG00000115053	NCL	1.13716	7.25819	5.11296	4.44562e-05	0.000596538	2.01261
ENSG00000106123	EPHB6	-1.25489	2.69211	-5.1112	4.46415e-05	0.000597009	2.00852
ENSG00000206073	SERPINB4	1.56341	-0.85579	5.10942	4.48301e-05	0.000599029	2.00438
ENSG00000163131	CTSS	1.06073	0.10449	5.10706	4.50814e-05	0.000600368	1.9989
ENSG00000273466	AC012510.1	1.64444	0.798303	5.10546	4.52528e-05	0.000601643	1.99518
ENSG00000173338	KCNK7	-1.81485	-1.47289	-5.09043	4.68919e-05	0.000617754	1.96026
ENSG00000120664	SPART-AS1	1.39896	-0.127931	5.0877	4.71965e-05	0.000619201	1.95391
ENSG00000150779	TIMM8B	1.00804	2.25857	5.08445	4.75618e-05	0.00062194	1.94634
ENSG00000140403	DNAJA4	1.11984	1.69951	5.07864	4.82208e-05	0.000629172	1.93284
ENSG00000155465	SLC7A7	1.48787	0.548605	5.07176	4.9014e-05	0.000633635	1.91683
ENSG00000259363	AC090825.1	1.08683	0.604148	5.0645	4.98639e-05	0.000642013	1.89996
ENSG00000134684	YARS	1.29256	6.1568	5.06392	4.99336e-05	0.00064239	1.89859
ENSG00000131203	IDO1	1.5345	-0.0427971	5.06132	5.02415e-05	0.000644786	1.89256
ENSG00000164128	NPY1R	1.3986	0.468435	5.06145	5.02268e-05	0.000644786	1.89285
ENSG00000173457	PPP1R14B	-1.10065	6.92414	-5.05731	5.0722e-05	0.000649381	1.88322
ENSG00000132837	DMGDH	1.04842	0.978051	5.03862	5.30216e-05	0.0006734	1.83972
ENSG00000170222	ADPRM	1.02994	1.53469	5.03814	5.30819e-05	0.000673592	1.8386
ENSG00000226287	TMEM191A	-1.63999	-0.515706	-5.03709	5.3214e-05	0.000673691	1.83617
ENSG00000133706	LARS	1.00608	5.37226	5.01574	5.59803e-05	0.000700436	1.78645
ENSG00000244694	PTCHD4	1.36734	0.455358	5.01143	5.65572e-05	0.000705899	1.7764
ENSG00000138449	SLC40A1	1.19968	0.96722	5.01026	5.67142e-05	0.000707304	1.77368
ENSG00000128272	ATF4	1.13213	8.34352	4.99937	5.82002e-05	0.000721459	1.74831
ENSG00000122033	MTIF3	1.10006	2.3815	4.993	5.90874e-05	0.000727768	1.73347
ENSG00000100027	YPEL1	1.30162	0.255764	4.98149	6.0726e-05	0.000742772	1.70665
ENSG00000164185	ZNF474	-1.47146	-0.782945	-4.97779	6.12623e-05	0.000747034	1.69802
ENSG00000130224	LRCH2	1.20769	0.519292	4.96054	6.3827e-05	0.000765395	1.6578
ENSG00000168071	CCDC88B	-1.29594	-0.645238	-4.95836	6.41592e-05	0.000768219	1.65272
ENSG00000006016	CRLF1	-1.18988	0.130537	-4.95279	6.50144e-05	0.000774958	1.63973
ENSG00000038002	AGA	1.07689	2.23558	4.95217	6.51107e-05	0.000775525	1.63828
ENSG00000158246	FAM46B	-1.05671	2.31869	-4.94995	6.5455e-05	0.00077846	1.63311
ENSG00000232388	SMIM26	1.39505	2.42988	4.94583	6.61e-05	0.000784956	1.62349
ENSG00000121690	DEPDC7	1.06981	1.87301	4.93082	6.85034e-05	0.000806272	1.58848
ENSG00000272459	AC139795.3	1.23583	-1.28438	4.93104	6.84675e-05	0.000806272	1.58899
ENSG00000138326	RPS24	1.14897	10.4502	4.92371	6.96733e-05	0.000815213	1.57188
ENSG00000232573	RPL3P4	1.8544	-0.309926	4.91288	7.14931e-05	0.000831003	1.5466
ENSG00000089693	MLF2	-1.0413	7.70381	-4.90706	7.24915e-05	0.000838928	1.53301
ENSG00000116761	CTH	1.55016	2.19132	4.89364	7.48469e-05	0.000857356	1.50167
ENSG00000237118	CYP2F2P	1.37943	0.431384	4.89211	7.51203e-05	0.000857493	1.49809
ENSG00000250802	ZBED3-AS1	1.87958	-1.18897	4.89221	7.51014e-05	0.000857493	1.49834
ENSG00000278291	AL161772.1	-1.37799	1.37187	-4.8916	7.52105e-05	0.000857906	1.49692
ENSG00000172061	LRRC15	1.61196	2.41603	4.87796	7.7696e-05	0.000876202	1.46505
ENSG00000230074	AL162231.2	1.18569	0.33909	4.87816	7.76591e-05	0.000876202	1.46552
ENSG00000213080	AL354714.2	1.44196	0.402727	4.8733	7.85637e-05	0.000882856	1.45417
ENSG00000130766	SESN2	1.70599	4.72566	4.87064	7.90636e-05	0.000886594	1.44795
ENSG00000186654	PRR5	-1.3552	2.04156	-4.87003	7.9179e-05	0.000887262	1.44652
ENSG00000153879	CEBPG	1.7629	2.85109	4.86796	7.95705e-05	0.000891021	1.44169
ENSG00000109339	MAPK10	1.16746	1.32376	4.86521	8.00938e-05	0.000894469	1.43527
ENSG00000068796	KIF2A	1.2484	6.74259	4.86201	8.07064e-05	0.000898679	1.4278
ENSG00000120963	ZNF706	1.03387	5.74397	4.85852	8.13808e-05	0.000902822	1.41964
ENSG00000274641	HIST1H2BO	-1.46419	2.35626	-4.85969	8.11554e-05	0.000902822	1.42236
ENSG00000196305	IARS	1.05989	7.92309	4.85031	8.29909e-05	0.000915708	1.40045
ENSG00000261604	AC114947.2	-1.75353	0.229428	-4.84367	8.4316e-05	0.000922083	1.38493
ENSG00000124575	HIST1H1D	-2.36891	0.717446	-4.8426	8.45311e-05	0.0009238	1.38243
ENSG00000175874	CREG2	-1.15913	2.41834	-4.84111	8.48324e-05	0.000926456	1.37894
ENSG00000178464	RPL10P16	1.13725	1.76813	4.83933	8.51931e-05	0.000927846	1.37479
ENSG00000113407	TARS	1.11228	6.13805	4.83665	8.57391e-05	0.000931878	1.36853
ENSG00000129003	VPS13C	1.01669	4.519	4.83612	8.5848e-05	0.000932425	1.36728
ENSG00000137809	ITGA11	1.06392	5.832	4.83079	8.69473e-05	0.000940016	1.35482
ENSG00000081181	ARG2	1.27668	0.370996	4.82425	8.8315e-05	0.000950777	1.33953
ENSG00000162687	KCNT2	1.17272	1.49637	4.8115	9.10431e-05	0.000972248	1.30973
ENSG00000136237	RAPGEF5	1.34025	0.214116	4.80831	9.17398e-05	0.000976248	1.30226
ENSG00000249855	EEF1A1P19	1.11879	0.312854	4.80791	9.18266e-05	0.000976248	1.30133
ENSG00000053501	USE1	1.00035	4.00761	4.80611	9.22212e-05	0.000977495	1.29713
ENSG00000124104	SNX21	-1.08717	4.50012	-4.8054	9.23793e-05	0.000977495	1.29545
ENSG00000178982	EIF3K	1.26447	5.84097	4.80574	9.23031e-05	0.000977495	1.29626
ENSG00000228065	LINC01515	1.12366	1.65577	4.80355	9.27877e-05	0.000980012	1.29113
ENSG00000230183	CNOT6LP1	1.5155	-0.920146	4.80375	9.27426e-05	0.000980012	1.29161
ENSG00000267500	ZNF887P	1.7144	-1.34101	4.80184	9.31681e-05	0.000983057	1.28713
ENSG00000089692	LAG3	-1.32425	0.953219	-4.7979	9.40473e-05	0.000989881	1.27793
ENSG00000162772	ATF3	1.48148	3.09309	4.79822	9.39751e-05	0.000989881	1.27868
ENSG00000196782	MAML3	1.0903	0.0618857	4.79574	9.45334e-05	0.00099285	1.27288
ENSG00000185614	FAM212A	-1.13452	0.662346	-4.79199	9.53837e-05	0.00100046	1.26411
ENSG00000224420	ADM5	-1.37233	-0.13609	-4.7853	9.69215e-05	0.00100927	1.24844
ENSG00000226360	RPL10AP6	1.55701	-0.913467	4.78223	9.76352e-05	0.0010147	1.24126
ENSG00000167470	MIDN	-1.0832	6.77795	-4.78123	9.78689e-05	0.00101647	1.23892
ENSG00000147592	LACTB2	1.00794	2.66745	4.77423	9.95197e-05	0.00102691	1.22254
ENSG00000163814	CDCP1	1.07392	8.19044	4.76953	0.000100643	0.00103445	1.21155
ENSG00000276368	HIST1H2AJ	-2.43208	-0.705129	-4.76872	0.000100837	0.00103445	1.20966
ENSG00000147119	CHST7	-1.44139	0.420135	-4.76414	0.000101946	0.00104247	1.19895
ENSG00000184575	XPOT	1.02634	6.49355	4.75795	0.000103468	0.00105397	1.18444
ENSG00000106948	AKNA	1.08758	5.19919	4.75608	0.000103931	0.001058	1.18007
ENSG00000197142	ACSL5	1.21857	0.853295	4.7538	0.000104497	0.00106205	1.17475
ENSG00000168398	BDKRB2	1.01719	3.5794	4.73961	0.000108105	0.00109349	1.14152
ENSG00000242299	AC073861.1	1.12511	1.18992	4.73683	0.000108826	0.00110009	1.13501
ENSG00000145777	TSLP	1.09943	1.22492	4.73285	0.000109864	0.00110707	1.12571
ENSG00000137868	STRA6	-1.46465	-0.47168	-4.72384	0.000112259	0.00112444	1.1046
ENSG00000250508	AP000808.1	-1.05197	0.585526	-4.72148	0.000112895	0.00112973	1.09907
ENSG00000165392	WRN	1.09151	2.6355	4.71066	0.000115855	0.00115312	1.07374
ENSG00000259209	AC004943.1	1.33375	-0.82032	4.71034	0.000115943	0.00115312	1.07299
ENSG00000117616	RSRP1	1.08981	4.14016	4.70274	0.000118072	0.00116289	1.05519
ENSG00000196456	ZNF775	-1.31913	0.641347	-4.70401	0.000117713	0.00116289	1.05817
ENSG00000278272	HIST1H3C	-1.54951	1.85494	-4.7026	0.00011811	0.00116289	1.05487
ENSG00000213539	YBX1P6	-1.71136	-0.316206	-4.70128	0.000118483	0.00116584	1.05178
ENSG00000254876	AL590705.5	1.02843	0.246037	4.69526	0.000120203	0.00117839	1.03768
ENSG00000176692	FOXC2	-1.10402	3.4679	-4.69309	0.000120829	0.00118146	1.0326
ENSG00000187109	NAP1L1	1.14521	7.75805	4.68817	0.00012226	0.00118975	1.02108
ENSG00000065911	MTHFD2	1.63678	5.8315	4.686	0.000122895	0.00119156	1.01601
ENSG00000272240	AC004908.1	1.70405	-1.52288	4.68393	0.000123507	0.00119603	1.01115
ENSG00000057294	PKP2	1.24915	0.736947	4.6814	0.000124259	0.00119828	1.00521
ENSG00000172548	NIPAL4	1.52113	-0.0753002	4.68143	0.000124248	0.00119828	1.0053
ENSG00000280614	FP236383.2	-4.49908	-0.667521	-4.67854	0.000125112	0.00120424	0.998515
ENSG00000174939	ASPHD1	-1.4378	0.888345	-4.67827	0.000125192	0.00120428	0.99789
ENSG00000260097	SPDYE6	1.56933	-0.177439	4.67728	0.00012549	0.00120496	0.995564
ENSG00000284879	AC133644.3	1.2996	-0.0387864	4.6653	0.000129141	0.00122673	0.9675
ENSG00000108813	DLX4	1.4061	-0.73094	4.66207	0.000130142	0.00123105	0.959946
ENSG00000101443	WFDC2	1.59482	-1.4977	4.66066	0.000130584	0.00123376	0.956633
ENSG00000141682	PMAIP1	1.21365	3.00437	4.65941	0.000130976	0.00123599	0.953699
ENSG00000160326	SLC2A6	-1.24905	4.05452	-4.65769	0.000131515	0.00123692	0.949679
ENSG00000166750	SLFN5	1.13816	4.4538	4.65837	0.000131302	0.00123692	0.951265
ENSG00000130513	GDF15	1.76182	3.09748	4.65301	0.000132996	0.00124183	0.938725
ENSG00000274618	HIST1H4F	-2.36946	0.279129	-4.65226	0.000133237	0.00124183	0.936957
ENSG00000167550	RHEBL1	1.05704	2.28425	4.65077	0.000133714	0.00124411	0.933462
ENSG00000062282	DGAT2	1.24082	0.936545	4.65004	0.000133947	0.00124429	0.931759
ENSG00000213996	TM6SF2	1.84762	-0.676221	4.64494	0.000135592	0.00125206	0.919813
ENSG00000153485	TMEM251	1.0336	2.03772	4.62914	0.000140824	0.00129089	0.882781
ENSG00000184357	HIST1H1B	-2.83535	1.80823	-4.62916	0.000140817	0.00129089	0.88283
ENSG00000065320	NTN1	1.18358	2.42299	4.62695	0.000141564	0.00129443	0.877659
ENSG00000112972	HMGCS1	-1.09946	6.48497	-4.6271	0.000141515	0.00129443	0.878
ENSG00000086065	CHMP5	1.06159	4.79724	4.61834	0.000144514	0.0013131	0.857487
ENSG00000188015	S100A3	-1.19897	2.70558	-4.61658	0.000145125	0.00131639	0.853359
ENSG00000185803	SLC52A2	-1.03579	4.22903	-4.60511	0.000149172	0.00134525	0.826465
ENSG00000135968	GCC2	1.00256	3.45121	4.60251	0.000150104	0.00135155	0.820378
ENSG00000054938	CHRDL2	1.7578	1.3322	4.58863	0.000155181	0.00138548	0.787853
ENSG00000134627	PIWIL4	1.14222	1.1077	4.58676	0.000155878	0.00138714	0.783469
ENSG00000150627	WDR17	1.11641	0.915434	4.58673	0.00015589	0.00138714	0.783394
ENSG00000169429	CXCL8	1.50177	3.64739	4.58445	0.000156746	0.00139363	0.778042
ENSG00000271646	AC099343.3	1.0409	1.16491	4.57967	0.000158553	0.00140611	0.766836
ENSG00000119508	NR4A3	1.28792	0.144937	4.57234	0.000161365	0.00142706	0.749652
ENSG00000267102	AC060766.1	1.19796	0.882602	4.5721	0.000161457	0.00142708	0.749096
ENSG00000176046	NUPR1	1.13721	7.60954	4.56357	0.000164793	0.00145092	0.729107
ENSG00000198695	MT-ND6	-1.38405	9.40562	-4.55295	0.000169044	0.00147935	0.704211
ENSG00000084710	EFR3B	-1.07264	1.84419	-4.54596	0.000171904	0.00149641	0.687817
ENSG00000214776	AC092821.1	1.14509	0.332342	4.54498	0.000172308	0.00149883	0.685522
ENSG00000162645	GBP2	1.25032	2.89645	4.53504	0.000176466	0.00152831	0.662221
ENSG00000278463	HIST1H2AB	-2.18709	-1.75772	-4.53105	0.000178162	0.00153798	0.652873
ENSG00000238227	TMEM250	-1.3633	5.06981	-4.51672	0.000184397	0.00157977	0.619264
ENSG00000224592	AL139158.2	2.27322	-1.77785	4.51598	0.000184725	0.00158005	0.617532
ENSG00000167685	ZNF444	-1.09707	3.83585	-4.5119	0.000186541	0.00159045	0.607973
ENSG00000129757	CDKN1C	-1.15876	1.79012	-4.50648	0.000188986	0.00160716	0.595254
ENSG00000254545	AL354919.2	-1.33919	0.719313	-4.496	0.000193797	0.00163132	0.570697
ENSG00000223361	FTH1P10	1.75185	0.546215	4.48701	0.000198025	0.00165955	0.54962
ENSG00000272374	Z97832.2	1.0718	0.925768	4.47981	0.000201479	0.0016791	0.53273
ENSG00000134419	RPS15A	1.09054	7.88601	4.47517	0.000203738	0.00169083	0.521846
ENSG00000081853	PCDHGA2	1.63565	-1.30943	4.46549	0.000208529	0.00171841	0.499148
ENSG00000111879	FAM184A	1.12141	-0.310039	4.45935	0.000211624	0.00173455	0.484764
ENSG00000281026	N4BP2L2-IT2	1.24984	-0.272378	4.45037	0.000216239	0.00176238	0.463702
ENSG00000090376	IRAK3	1.30291	0.125736	4.44955	0.000216662	0.00176435	0.461792
ENSG00000156113	KCNMA1	-1.09271	7.12455	-4.44578	0.000218636	0.00177464	0.452942
ENSG00000163811	WDR43	1.06058	4.17948	4.44088	0.000221221	0.00178796	0.441465
ENSG00000176532	PRR15	-1.04026	-0.231056	-4.41596	0.000234871	0.00187578	0.383029
ENSG00000277075	HIST1H2AE	-2.39608	1.41844	-4.41263	0.000236756	0.00188799	0.37523
ENSG00000226499	AL136380.1	-2.52474	0.502499	-4.41188	0.000237184	0.00189045	0.373468
ENSG00000280143	AP000892.3	-1.08974	1.23015	-4.41036	0.000238052	0.00189642	0.369903
ENSG00000106105	GARS	1.07991	7.55663	4.40914	0.000238751	0.00189967	0.36704
ENSG00000144057	ST6GAL2	-1.33172	4.51935	-4.39872	0.000244805	0.00193087	0.34261
ENSG00000259712	AC023906.5	1.43781	-0.849362	4.39806	0.000245188	0.00193294	0.341084
ENSG00000227063	RPL41P1	1.71686	-0.951828	4.39409	0.00024754	0.00194569	0.33177
ENSG00000270011	ZNF559-ZNF177	1.16764	-0.349561	4.39051	0.000249677	0.00195915	0.323383
ENSG00000213859	KCTD11	-1.00249	3.37532	-4.38083	0.000255555	0.00198476	0.300684
ENSG00000114107	CEP70	1.02822	1.98622	4.37786	0.000257387	0.00199645	0.293715
ENSG00000249119	MTND6P4	-2.96532	-1.21079	-4.37166	0.00026125	0.00201853	0.279187
ENSG00000225177	AL590617.2	1.02576	1.01967	4.36359	0.000266363	0.00203921	0.260282
ENSG00000257497	AC121761.1	-1.95833	-0.904727	-4.35816	0.000269862	0.00206004	0.247557
ENSG00000136628	EPRS	1.03976	5.42283	4.35322	0.000273085	0.00208264	0.235978
ENSG00000198056	PRIM1	1.03989	3.93324	4.35282	0.000273345	0.00208264	0.235049
ENSG00000175206	NPPA	-1.23382	0.0865065	-4.346	0.000277868	0.002107	0.219049
ENSG00000179133	C10orf67	1.09769	0.452823	4.34604	0.000277841	0.002107	0.219143
ENSG00000128165	ADM2	2.60154	2.39562	4.34276	0.000280037	0.00211638	0.211467
ENSG00000234546	LINC01759	1.08717	-0.670694	4.34196	0.00028058	0.00211948	0.209579
ENSG00000224152	AC009506.1	-1.19699	0.0764511	-4.34143	0.000280934	0.00212115	0.208349
ENSG00000270049	AC009061.2	1.35951	0.358936	4.33329	0.000286487	0.00215082	0.189266
ENSG00000274997	HIST1H2AH	-2.70193	-0.0588664	-4.33251	0.000287022	0.00215382	0.187448
ENSG00000285799		1.38851	-0.57276	4.33212	0.000287294	0.00215484	0.186523
ENSG00000138190	EXOC6	1.09896	1.79144	4.32487	0.000292344	0.00217731	0.169539
ENSG00000213585	VDAC1	1.12178	7.00122	4.32558	0.00029184	0.00217731	0.17122
ENSG00000196912	ANKRD36B	1.05185	-0.491783	4.31702	0.000297908	0.0022115	0.151161
ENSG00000100300	TSPO	-1.12543	5.05223	-4.31275	0.000300983	0.00222292	0.141152
ENSG00000137692	DCUN1D5	-1.06986	4.29463	-4.31251	0.000301154	0.00222314	0.1406
ENSG00000124772	CPNE5	1.01395	-0.39074	4.30591	0.000305972	0.0022462	0.125131
ENSG00000283154	IQCJ-SCHIP1	-1.19671	1.94211	-4.30439	0.000307094	0.002252	0.121564
ENSG00000101096	NFATC2	-1.76696	3.16457	-4.2985	0.000311474	0.00227504	0.107763
ENSG00000096996	IL12RB1	2.02231	-1.55548	4.29717	0.000312467	0.00227915	0.104663
ENSG00000073146	MOV10L1	1.38224	-0.898723	4.2868	0.000320356	0.0023239	0.0803692
ENSG00000227060	LINC00629	1.28338	-1.41799	4.28623	0.000320795	0.00232496	0.0790354
ENSG00000111644	ACRBP	1.26484	-0.679563	4.28539	0.000321445	0.00232505	0.0770635
ENSG00000225968	ELFN1	-1.02888	1.13	-4.28556	0.000321311	0.00232505	0.07747
ENSG00000269028	MTRNR2L12	-1.33454	1.30419	-4.2853	0.000321516	0.00232505	0.0768478
ENSG00000237248	LINC00987	-2.34645	-1.46235	-4.28503	0.00032172	0.00232531	0.0762292
ENSG00000198868	MTND4LP30	-1.82139	-1.14421	-4.28322	0.000323127	0.0023307	0.0719784
ENSG00000213963	AC019080.1	1.109	1.09988	4.27719	0.000327842	0.0023567	0.0578668
ENSG00000125726	CD70	-1.02765	2.36832	-4.27659	0.000328316	0.00235904	0.0564593
ENSG00000137154	RPS6	1.10945	8.80941	4.27584	0.000328909	0.00236224	0.0546991
ENSG00000175518	UBQLNL	1.79753	-0.950751	4.27193	0.000332014	0.00237595	0.0455482
ENSG00000269386	RAB11B-AS1	-1.4562	-0.729444	-4.27208	0.000331895	0.00237595	0.0458975
ENSG00000197182	MIRLET7BHG	-1.70606	2.16638	-4.27048	0.000333172	0.00238102	0.0421577
ENSG00000279748	AC008764.9	1.55537	-1.36865	4.26967	0.000333824	0.00238461	0.0402507
ENSG00000078081	LAMP3	2.4223	0.702378	4.26919	0.000334211	0.0023863	0.0391241
ENSG00000284602	AL031432.4	1.05162	0.384249	4.26638	0.000336474	0.00239767	0.0325495
ENSG00000235174	RPL39P3	1.84646	2.50266	4.26476	0.000337789	0.00240107	0.0287505
ENSG00000228630	HOTAIR	1.26062	-0.623189	4.26316	0.000339088	0.00240385	0.0250125
ENSG00000073756	PTGS2	1.87482	1.58662	4.25944	0.000342139	0.00241901	0.0162894
ENSG00000236453	AC003092.1	1.28331	-0.472991	4.25454	0.000346191	0.00244114	0.00482358
ENSG00000198324	FAM109A	-1.74028	0.51342	-4.25226	0.000348096	0.0024524	-0.000521303
ENSG00000090861	AARS	1.08404	6.14701	4.24777	0.000351869	0.00247241	-0.0110191
ENSG00000168824	NSG1	1.21705	-1.31971	4.23183	0.000365615	0.00255096	-0.0483299
ENSG00000228049	POLR2J2	1.10301	0.348445	4.22867	0.000368404	0.00256143	-0.0557292
ENSG00000196517	SLC6A9	1.69816	5.20003	4.22561	0.000371121	0.00257581	-0.0628807
ENSG00000001561	ENPP4	1.21614	0.518454	4.21837	0.000377639	0.0026108	-0.0798289
ENSG00000143158	MPC2	-1.17164	3.59555	-4.21796	0.000378012	0.00261111	-0.0807909
ENSG00000164694	FNDC1	1.80509	-1.63251	4.2087	0.000386522	0.00265595	-0.102459
ENSG00000174807	CD248	-1.07479	3.65957	-4.20747	0.000387671	0.00266049	-0.105347
ENSG00000109846	CRYAB	1.86987	-0.266826	4.207	0.000388102	0.0026623	-0.106428
ENSG00000136160	EDNRB	1.80653	-0.660854	4.18952	0.000404759	0.00274811	-0.14732
ENSG00000184897	H1FX	-1.15219	7.21625	-4.18883	0.000405431	0.0027515	-0.148933
ENSG00000229950	TFAP2A-AS1	1.47745	-1.50398	4.18834	0.000405916	0.00275315	-0.150096
ENSG00000242258	LINC00996	1.45206	-0.584058	4.18293	0.000411222	0.00276952	-0.162732
ENSG00000226763	SRRM5	1.42729	-0.962244	4.17706	0.000417071	0.00279824	-0.17647
ENSG00000228060	AL365277.1	1.11541	0.438243	4.17337	0.000420789	0.00281844	-0.185105
ENSG00000259498	TPM1-AS	-1.41897	-0.209025	-4.16927	0.000424952	0.00283908	-0.19468
ENSG00000135951	TSGA10	1.04895	-0.275144	4.16785	0.0004264	0.00284404	-0.197989
ENSG00000130768	SMPDL3B	1.19493	1.13978	4.16534	0.000428986	0.00285348	-0.203869
ENSG00000164929	BAALC	-1.0742	2.88114	-4.16018	0.000434342	0.0028777	-0.215936
ENSG00000174482	LINGO2	1.15852	0.729063	4.16027	0.000434248	0.0028777	-0.215725
ENSG00000280798	LINC00294	1.00883	3.34189	4.15834	0.000436267	0.00288204	-0.220236
ENSG00000103152	MPG	-1.0071	4.72528	-4.15065	0.0004444	0.00292045	-0.238197
ENSG00000270225	MTCO2P22	-3.72384	-1.92929	-4.1473	0.000447994	0.00293512	-0.246029
ENSG00000196747	HIST1H2AI	-1.71781	0.716334	-4.14174	0.000454025	0.00296551	-0.259032
ENSG00000233461	AL445524.1	1.3043	2.57125	4.13853	0.000457537	0.00298188	-0.266522
ENSG00000092531	SNAP23	1.08519	3.54773	4.1338	0.000462768	0.0030096	-0.277574
ENSG00000112306	RPS12	1.18109	7.82922	4.13115	0.000465724	0.00302511	-0.283763
ENSG00000147889	CDKN2A	-1.01921	6.38807	-4.12883	0.000468329	0.00303369	-0.289187
ENSG00000197982	C1orf122	-1.21624	4.63632	-4.12447	0.00047326	0.00305286	-0.299367
ENSG00000166986	MARS	1.00012	7.20139	4.10933	0.000490799	0.00313799	-0.334732
ENSG00000254887	AC010247.1	1.09127	0.258578	4.10786	0.000492536	0.00314657	-0.338165
ENSG00000228232	GAPDHP1	-1.26859	2.39009	-4.10146	0.000500171	0.00318128	-0.353112
ENSG00000232713	AC010733.1	1.29357	-1.51958	4.09436	0.000508783	0.00321548	-0.369698
ENSG00000231587	SNORD62B	1.00388	1.58168	4.09374	0.000509539	0.00321744	-0.371141
ENSG00000274565	AC080038.1	-1.35788	-0.0852618	-4.08483	0.000520562	0.00325628	-0.391932
ENSG00000270108	AL049840.5	1.56572	-0.864805	4.07682	0.000530677	0.0032975	-0.410624
ENSG00000142694	EVA1B	-2.11137	3.57978	-4.07623	0.000531437	0.00329835	-0.412014
ENSG00000203805	PLPP4	-1.86978	-1.17011	-4.07628	0.000531369	0.00329835	-0.411891
ENSG00000107736	CDH23	1.5666	-1.76839	4.07512	0.000532852	0.00330584	-0.414597
ENSG00000221949	LINC01465	-1.27317	0.635046	-4.07083	0.000538372	0.00333229	-0.424605
ENSG00000120217	CD274	1.05543	0.520399	4.06822	0.000541761	0.00334806	-0.4307
ENSG00000213280	AC090114.1	1.00585	-0.114083	4.06319	0.000548342	0.00337657	-0.442424
ENSG00000186281	GPAT2	1.37305	0.0519971	4.0542	0.000560319	0.00343074	-0.463404
ENSG00000060656	PTPRU	1.0204	0.519674	4.04795	0.000568788	0.0034719	-0.477967
ENSG00000198840	MT-ND3	-1.19325	8.97875	-4.04466	0.000573298	0.00349675	-0.485635
ENSG00000273192	AL671710.1	-1.50599	-0.499893	-4.03894	0.000581234	0.00352756	-0.498979
ENSG00000198034	RPS4X	1.03428	9.58025	4.03579	0.00058565	0.00355029	-0.506325
ENSG00000148541	FAM13C	1.1316	0.446563	4.02618	0.000599313	0.00361521	-0.528707
ENSG00000178977	LINC00324	1.66857	-0.788038	4.0165	0.000613408	0.00367912	-0.551262
ENSG00000154451	GBP5	2.29526	-1.71991	4.01611	0.000613985	0.00367998	-0.552175
ENSG00000230424	AL035413.1	1.20732	-1.11689	4.01054	0.000622257	0.0037183	-0.565159
ENSG00000275180	AC048341.2	1.48153	1.1125	4.00852	0.000625274	0.00373216	-0.569851
ENSG00000260423	LINC02367	2.03361	-1.23706	4.00262	0.000634206	0.00376991	-0.58361
ENSG00000232931	LINC00342	1.07035	0.278816	3.986	0.000660009	0.00388464	-0.622288
ENSG00000253341	AC115837.1	1.10151	0.596355	3.98496	0.000661658	0.00388947	-0.624708
ENSG00000251562	MALAT1	-1.6595	7.01895	-3.98268	0.000665287	0.00390147	-0.630012
ENSG00000149489	ROM1	-1.24858	0.152179	-3.97992	0.000669715	0.00392233	-0.636443
ENSG00000259408	AC010809.2	1.71262	-1.45981	3.97548	0.00067689	0.00395271	-0.646776
ENSG00000279204	AC134043.2	-1.78127	-1.17605	-3.97048	0.000685058	0.00399442	-0.658406
ENSG00000185885	IFITM1	1.2737	2.17506	3.96406	0.000695701	0.0040344	-0.673349
ENSG00000237125	HAND2-AS1	1.20129	-1.3133	3.95697	0.000707637	0.0040813	-0.689839
ENSG00000197837	HIST4H4	-1.76654	0.265536	-3.95174	0.000716565	0.00412083	-0.701989
ENSG00000205559	CHKB-AS1	1.14869	-0.76779	3.94948	0.000720461	0.00414174	-0.707244
ENSG00000202198	RF00100	-3.58879	-0.162522	-3.9482	0.000722682	0.00414851	-0.710228
ENSG00000101084	C20orf24	-1.33024	4.21356	-3.94043	0.000736284	0.00420836	-0.728296
ENSG00000280107	AL022393.1	1.21945	-1.38875	3.93912	0.00073859	0.00422002	-0.731325
ENSG00000141569	TRIM65	-1.06931	3.91295	-3.9368	0.000742716	0.00423903	-0.736723
ENSG00000161970	RPL26	1.30769	5.33521	3.93608	0.000744002	0.00424326	-0.738399
ENSG00000273802	HIST1H2BG	-1.80903	-0.315777	-3.93594	0.000744258	0.00424326	-0.738732
ENSG00000197774	EME2	-1.16226	3.68176	-3.93417	0.000747416	0.00425364	-0.742834
ENSG00000186940	CHCHD2P9	-2.55367	-1.97201	-3.93117	0.000752808	0.00427667	-0.749799
ENSG00000135744	AGT	1.48746	-0.437505	3.93016	0.000754641	0.00428555	-0.752154
ENSG00000105808	RASA4	-1.30243	0.468393	-3.92704	0.000760307	0.0043093	-0.7594
ENSG00000106823	ECM2	1.11703	0.287884	3.92449	0.000764975	0.00433186	-0.765329
ENSG00000068137	PLEKHH3	-1.08466	2.90263	-3.92107	0.000771277	0.00435205	-0.773276
ENSG00000136888	ATP6V1G1	1.02589	4.14472	3.91144	0.000789293	0.00442232	-0.795638
ENSG00000234409	CCDC188	-1.9098	-1.40288	-3.90729	0.000797184	0.00445452	-0.805271
ENSG00000176170	SPHK1	-1.09164	5.03584	-3.90354	0.000804373	0.00448529	-0.813964
ENSG00000213638	ADAT3	-1.089	2.12447	-3.90297	0.000805484	0.00448774	-0.8153
ENSG00000254064	AC105206.2	1.43575	-1.16721	3.89546	0.000820115	0.00455489	-0.832728
ENSG00000149781	FERMT3	-1.14146	-0.269251	-3.89235	0.000826251	0.00458097	-0.839944
ENSG00000066248	NGEF	-1.02045	2.82698	-3.89217	0.000826607	0.00458134	-0.840361
ENSG00000129009	ISLR	-1.19514	-0.191939	-3.89179	0.000827356	0.00458271	-0.841238
ENSG00000213654	GPSM3	-1.06466	2.73769	-3.87884	0.000853437	0.00468919	-0.871278
ENSG00000196183	RPS2P4	-3.01544	0.748252	-3.86739	0.000877168	0.00479143	-0.897818
ENSG00000110700	RPS13	1.09805	8.6028	3.86333	0.000885735	0.00482331	-0.907222
ENSG00000198417	MT1F	1.18694	-1.06085	3.86059	0.000891572	0.00484878	-0.913576
ENSG00000123159	GIPC1	-1.09952	5.06199	-3.85896	0.000895076	0.00486086	-0.917371
ENSG00000196421	C20orf204	-2.10638	-1.40992	-3.85757	0.000898057	0.00487272	-0.920587
ENSG00000103035	PSMD7	1.05972	4.02726	3.85618	0.000901057	0.00488003	-0.923813
ENSG00000178715	AL450998.1	1.1944	0.0385611	3.85329	0.000907299	0.00489953	-0.930491
ENSG00000149633	KIAA1755	-1.42262	-0.662287	-3.84878	0.000917165	0.00493865	-0.940952
ENSG00000285728		1.0312	-0.0594844	3.84822	0.000918398	0.00494134	-0.942252
ENSG00000183092	BEGAIN	-1.32003	0.452372	-3.84119	0.000933985	0.00499707	-0.958527
ENSG00000117152	RGS4	-1.21221	2.86621	-3.83649	0.000944554	0.00504513	-0.969408
ENSG00000111215	PRR4	1.00789	0.151442	3.83578	0.000946152	0.00505017	-0.971043
ENSG00000231551	AC245100.4	1.03534	0.0124478	3.83248	0.000953668	0.00508527	-0.978694
ENSG00000184270	HIST2H2AB	-2.47819	-0.28667	-3.83086	0.000957363	0.00509824	-0.982432
ENSG00000259319	AF111167.2	1.16273	-0.117956	3.83054	0.000958108	0.00510039	-0.983185
ENSG00000275910	AC138932.5	1.5294	-1.33161	3.82779	0.000964417	0.00511875	-0.98953
ENSG00000235508	RPS2P7	-1.88971	-0.500105	-3.82555	0.000969622	0.00513761	-0.994734
ENSG00000276931	AC009041.4	1.27689	-1.1939	3.82327	0.000974914	0.00515192	-0.999996
ENSG00000233836	AC139769.1	1.05014	-0.676065	3.81958	0.000983574	0.00518733	-1.00854
ENSG00000259781	HMGB1P6	1.05029	-0.449269	3.81929	0.000984255	0.0051892	-1.00921
ENSG00000257151	PWAR6	1.12972	-0.722274	3.81652	0.000990786	0.00521829	-1.01561
ENSG00000165525	NEMF	1.04292	2.23385	3.81461	0.000995343	0.00523378	-1.02004
ENSG00000225913	AL138767.3	-1.15199	-1.29645	-3.81269	0.000999919	0.00525263	-1.02447
ENSG00000213563	C8orf82	-1.03221	2.7838	-3.81055	0.00100505	0.00527436	-1.02942
ENSG00000226976	COX6A1P2	1.02469	0.205528	3.8101	0.00100613	0.00527519	-1.03046
ENSG00000005102	MEOX1	-1.59656	-0.683103	-3.80974	0.00100701	0.00527765	-1.0313
ENSG00000177721	ANXA2R	1.07564	-0.29425	3.80723	0.00101306	0.00530225	-1.03709
ENSG00000197721	CR1L	1.7249	-1.39675	3.80744	0.00101255	0.00530225	-1.0366
ENSG00000106258	CYP3A5	1.10247	0.0273802	3.80394	0.00102107	0.0053303	-1.04471
ENSG00000026036	RTEL1-TNFRSF6B	-1.41581	2.53957	-3.79827	0.00103502	0.00538229	-1.05781
ENSG00000144485	HES6	-1.90053	1.06302	-3.79219	0.00105018	0.00544116	-1.07186
ENSG00000225840	AC010970.1	-2.43638	-1.64124	-3.79077	0.00105376	0.00545419	-1.07515
ENSG00000166189	HPS6	-1.30544	2.85701	-3.78345	0.00107236	0.0055258	-1.09205
ENSG00000173114	LRRN3	1.52226	-1.00726	3.77988	0.00108156	0.0055619	-1.1003
ENSG00000284052	AC006460.2	1.07408	-0.340407	3.77962	0.00108223	0.0055619	-1.1009
ENSG00000136010	ALDH1L2	1.3438	6.0697	3.776	0.00109163	0.00559217	-1.10926
ENSG00000250337	PURPL	1.30406	-1.8162	3.77103	0.00110468	0.00563899	-1.12072
ENSG00000230224	PHBP9	1.22448	0.47358	3.76802	0.00111266	0.0056719	-1.12768
ENSG00000164877	MICALL2	-1.02705	4.80798	-3.76773	0.00111344	0.00567279	-1.12835
ENSG00000271270	TMCC1-AS1	1.32755	0.384925	3.76375	0.00112407	0.00571051	-1.13753
ENSG00000243811	APOBEC3D	1.09557	-0.625145	3.76352	0.00112468	0.00571178	-1.13805
ENSG00000230185	C9orf147	1.12343	-0.281322	3.76338	0.00112505	0.00571183	-1.13837
ENSG00000248996	AC145098.1	-2.21624	-1.75813	-3.7628	0.00112662	0.00571616	-1.13972
ENSG00000130751	NPAS1	-1.09075	-0.0398009	-3.76206	0.00112861	0.00572257	-1.14142
ENSG00000099385	BCL7C	-1.01139	5.21417	-3.75781	0.00114013	0.00576264	-1.15123
ENSG00000144214	LYG1	1.25029	-1.53579	3.75487	0.00114818	0.00579225	-1.15801
ENSG00000274012	RN7SL2	-1.34751	4.05675	-3.75159	0.0011572	0.00582668	-1.16557
ENSG00000204252	HLA-DOA	1.28985	-0.187149	3.74797	0.00116727	0.00586439	-1.17393
ENSG00000077463	SIRT6	-1.15338	3.88076	-3.74777	0.00116781	0.00586523	-1.17438
ENSG00000172828	CES3	1.17996	0.0520594	3.74545	0.0011743	0.00589037	-1.17972
ENSG00000184908	CLCNKB	1.13707	-0.858997	3.74549	0.00117419	0.00589037	-1.17964
ENSG00000139970	RTN1	1.10005	-1.07928	3.73874	0.00119329	0.00596308	-1.19521
ENSG00000273703	HIST1H2BM	-2.68783	-1.74066	-3.73197	0.00121273	0.00604876	-1.2108
ENSG00000070669	ASNS	2.25687	3.46841	3.73116	0.00121509	0.00605489	-1.21267
ENSG00000102879	CORO1A	-1.08543	1.08946	-3.7298	0.00121902	0.00607066	-1.21579
ENSG00000258925	NPM1P5	1.53026	-1.38699	3.72904	0.00122126	0.006078	-1.21756
ENSG00000146540	C7orf50	-1.10033	4.58915	-3.72857	0.00122263	0.00608292	-1.21864
ENSG00000170439	METTL7B	-1.50002	0.356369	-3.7231	0.00123868	0.00614986	-1.23122
ENSG00000111679	PTPN6	-1.60416	-1.61981	-3.72114	0.00124451	0.00617634	-1.23575
ENSG00000176720	BOK	-1.02147	3.9147	-3.70903	0.001281	0.0063202	-1.26362
ENSG00000227540	AC016394.1	1.44261	-0.960495	3.70345	0.00129817	0.00638487	-1.27646
ENSG00000152433	ZNF547	1.32726	0.703619	3.70239	0.00130144	0.00639696	-1.27888
ENSG00000136867	SLC31A2	1.11589	1.49509	3.70176	0.00130342	0.00640359	-1.28035
ENSG00000146904	EPHA1	-1.66451	-1.84555	-3.70154	0.00130409	0.00640407	-1.28085
ENSG00000110619	CARS	1.1064	5.91861	3.6956	0.00132271	0.00646553	-1.29451
ENSG00000197385	ZNF860	1.02216	-0.606404	3.68507	0.00135633	0.00659341	-1.31871
ENSG00000272578	AP000347.1	1.01879	0.14351	3.67653	0.00138425	0.00669842	-1.33834
ENSG00000168298	HIST1H1E	-3.12121	2.95965	-3.67625	0.00138518	0.00670088	-1.33899
ENSG00000231167	YBX1P2	-2.03181	-0.201212	-3.67473	0.00139022	0.00671675	-1.34248
ENSG00000233231	HNRNPA1P49	1.54963	-1.36584	3.67498	0.00138936	0.00671675	-1.34189
ENSG00000124784	RIOK1	1.02274	1.61011	3.67232	0.0013982	0.00674948	-1.348
ENSG00000239763	AC009120.1	1.20973	-1.26268	3.66894	0.00140953	0.00679384	-1.35577
ENSG00000276570	AC010327.5	-1.6596	-0.69722	-3.66689	0.00141642	0.0068044	-1.36048
ENSG00000148346	LCN2	1.41122	-0.502872	3.64961	0.00147595	0.00702246	-1.40012
ENSG00000224536	AC096677.1	1.45312	-1.66791	3.64426	0.00149488	0.00709129	-1.41239
ENSG00000166770	ZNF667-AS1	1.05793	1.33874	3.64286	0.00149988	0.00710596	-1.41561
ENSG00000131969	ABHD12B	1.41548	-0.964522	3.64179	0.0015037	0.00711193	-1.41806
ENSG00000189058	APOD	1.42439	-0.991734	3.64142	0.00150502	0.00711379	-1.41891
ENSG00000139343	SNRPF	1.25514	1.94782	3.63642	0.00152304	0.00718789	-1.43036
ENSG00000227598	Z94721.1	1.11072	-0.811855	3.63607	0.00152433	0.00719026	-1.43118
ENSG00000159374	M1AP	1.01609	-0.666784	3.62911	0.0015498	0.00728931	-1.44713
ENSG00000186468	RPS23	1.14359	7.56735	3.62372	0.0015698	0.00737194	-1.45947
ENSG00000249471	ZNF324B	-1.02134	-0.730954	-3.62107	0.00157971	0.00740755	-1.46552
ENSG00000183914	DNAH2	1.52364	-1.15805	3.61925	0.00158659	0.00743303	-1.46971
ENSG00000226800	CACTIN-AS1	-1.26427	-1.74845	-3.61846	0.00158957	0.00744279	-1.47151
ENSG00000121769	FABP3	-1.17546	4.08215	-3.60709	0.00163315	0.00758481	-1.49753
ENSG00000100836	PABPN1	-1.02593	6.02782	-3.60681	0.00163422	0.0075859	-1.49816
ENSG00000267648	AC060766.5	1.18091	-1.61763	3.60165	0.00165442	0.00765179	-1.50997
ENSG00000264176	MAGOH2P	1.05555	-0.899557	3.59743	0.00167111	0.00771108	-1.51963
ENSG00000229419	RALGAPA1P1	1.28732	-0.803136	3.59589	0.00167722	0.00772803	-1.52314
ENSG00000137959	IFI44L	1.01244	0.487062	3.58134	0.00173625	0.0079415	-1.5564
ENSG00000261582	AL121753.1	-1.2162	-1.17781	-3.57329	0.00176977	0.00806106	-1.57478
ENSG00000223820	CFL1P1	1.37646	-1.19967	3.57229	0.00177397	0.00807323	-1.57705
ENSG00000227885	AL590652.1	1.01202	-0.426659	3.56643	0.00179883	0.00815605	-1.59043
ENSG00000086991	NOX4	-1.18028	-0.0475988	-3.55836	0.00183362	0.00826662	-1.60883
ENSG00000130204	TOMM40	-1.01005	5.90214	-3.55071	0.00186725	0.00837417	-1.62629
ENSG00000244398	AC116533.1	1.44315	1.88092	3.54355	0.00189922	0.00848064	-1.6426
ENSG00000142235	LMTK3	-1.52122	-1.04505	-3.53859	0.0019217	0.00855164	-1.65389
ENSG00000179862	CITED4	-1.32629	2.25979	-3.53885	0.00192055	0.00855164	-1.65332
ENSG00000265511	AC020558.2	-1.14255	-0.579322	-3.53445	0.00194067	0.00861492	-1.66333
ENSG00000180581	SRP9P1	1.24754	-0.185064	3.53304	0.00194719	0.00863422	-1.66654
ENSG00000240163	AC087385.1	-1.55408	-1.58478	-3.53158	0.00195393	0.00865202	-1.66986
ENSG00000226124	FTCDNL1	1.10984	-0.744069	3.53061	0.00195842	0.00866951	-1.67207
ENSG00000101255	TRIB3	1.72524	5.76275	3.52091	0.00200401	0.00881243	-1.69415
ENSG00000115271	GCA	1.16594	0.0855568	3.51814	0.00201718	0.00884637	-1.70044
ENSG00000163666	HESX1	1.62362	-1.2199	3.51548	0.00202993	0.00887731	-1.70648
ENSG00000148677	ANKRD1	1.02187	-0.281155	3.51471	0.00203363	0.00888618	-1.70823
ENSG00000130487	KLHDC7B	1.88372	-1.06595	3.50539	0.00207904	0.00904976	-1.72942
ENSG00000277728	AC097641.2	1.19594	-0.228047	3.50371	0.00208736	0.00905871	-1.73325
ENSG00000243449	C4orf48	-2.21603	3.09818	-3.50353	0.00208825	0.00906008	-1.73366
ENSG00000163395	IGFN1	-1.39034	1.09265	-3.50227	0.00209448	0.00907971	-1.73652
ENSG00000105559	PLEKHA4	-1.05339	4.70575	-3.4952	0.00212984	0.00918293	-1.75258
ENSG00000269910	AL049840.2	1.01113	0.582803	3.49455	0.00213311	0.00919201	-1.75405
ENSG00000272148	AC013403.2	1.22008	-0.86415	3.49067	0.0021528	0.0092443	-1.76286
ENSG00000116701	NCF2	-1.23306	-1.666	-3.48831	0.00216487	0.00927431	-1.76822
ENSG00000275468	AC004678.1	-2.27051	-1.40108	-3.48515	0.0021811	0.00932553	-1.77538
ENSG00000113739	STC2	1.22571	6.43033	3.48054	0.00220504	0.00939254	-1.78585
ENSG00000151150	ANK3	1.12121	1.51271	3.47766	0.00222011	0.00944407	-1.79237
ENSG00000171223	JUNB	-1.07613	6.2743	-3.4765	0.00222622	0.00945995	-1.79501
ENSG00000251603	AC092611.2	1.19622	-0.160406	3.47327	0.00224329	0.00951216	-1.80233
ENSG00000154553	PDLIM3	1.25545	-0.885119	3.46859	0.00226827	0.00957975	-1.81294
ENSG00000182902	SLC25A18	-1.2822	-0.692553	-3.46312	0.0022978	0.00966851	-1.82534
ENSG00000132182	NUP210	1.11037	-0.796699	3.46284	0.0022993	0.00967229	-1.82597
ENSG00000239246	AC008026.1	1.47468	-1.43267	3.45993	0.00231516	0.00972356	-1.83255
ENSG00000150051	MKX	1.13587	1.75466	3.45737	0.0023292	0.00976962	-1.83834
ENSG00000261618	AC083837.1	1.5576	-1.31741	3.45743	0.00232891	0.00976962	-1.83822
ENSG00000244926	ALKBH3-AS1	1.31173	-0.548994	3.45725	0.00232988	0.00976988	-1.83862
ENSG00000165121	AL353743.1	1.38967	-0.544312	3.4464	0.00239037	0.00996572	-1.86317
ENSG00000184260	HIST2H2AC	-1.47253	1.07306	-3.44646	0.00239006	0.00996572	-1.86305
ENSG00000279794	AC024580.1	1.43136	-0.899521	3.44388	0.00240465	0.0100069	-1.86888
ENSG00000273024	INTS4P2	1.32475	-1.32051	3.44063	0.00242317	0.0100681	-1.87622
ENSG00000187796	CARD9	-1.28991	0.243043	-3.43999	0.00242688	0.0100757	-1.87769
ENSG00000147437	GNRH1	1.11097	-0.364291	3.43098	0.00247906	0.0102308	-1.89805
ENSG00000275074	NUDT18	-1.59917	-0.372492	-3.42782	0.00249759	0.0102719	-1.90518
ENSG00000224431	AC063976.2	1.18393	-0.829351	3.41653	0.00256501	0.010493	-1.93068
ENSG00000245205	EEF1A1P4	-2.00538	-1.04217	-3.41545	0.00257157	0.0105144	-1.93312
ENSG00000267244	AC012615.6	-1.43307	0.277442	-3.40766	0.00261927	0.0106698	-1.9507
ENSG00000245648	AC022075.1	1.7528	-1.55728	3.40719	0.00262214	0.0106718	-1.95175
ENSG00000163576	EFHB	1.08543	-0.983192	3.40672	0.00262507	0.0106782	-1.95282
ENSG00000279923	AC022417.1	1.24718	-1.37495	3.40566	0.00263163	0.010694	-1.95521
ENSG00000232472	EEF1B2P3	1.10618	0.489238	3.403	0.00264821	0.0107586	-1.96121
ENSG00000224577	LINC01117	-1.1302	-0.999404	-3.40111	0.00266001	0.010798	-1.96547
ENSG00000170075	GPR37L1	1.25863	-0.188373	3.39974	0.00266859	0.0108193	-1.96855
ENSG00000071082	RPL31	1.01233	5.60118	3.3971	0.00268524	0.0108659	-1.97449
ENSG00000139239	RPL14P1	1.00057	1.1286	3.39601	0.00269215	0.0108787	-1.97695
ENSG00000173258	ZNF483	1.10242	-0.173131	3.39355	0.00270779	0.0109281	-1.98249
ENSG00000169116	PARM1	1.11367	-0.377711	3.39163	0.00272007	0.0109693	-1.98682
ENSG00000179935	LINC00652	1.11859	-0.301153	3.39057	0.00272686	0.0109855	-1.9892
ENSG00000158769	F11R	1.11211	-1.06706	3.3862	0.00275513	0.0110686	-1.99906
ENSG00000095906	NUBP2	-1.15224	5.40708	-3.38498	0.00276305	0.0110874	-2.0018
ENSG00000185972	CCIN	-1.09051	-0.30727	-3.38352	0.00277255	0.0111161	-2.00509
ENSG00000272941	AC083862.2	1.21422	-1.21707	3.38258	0.00277867	0.0111347	-2.00719
ENSG00000085552	IGSF9	-1.10539	-1.0027	-3.37777	0.00281036	0.0112272	-2.01803
ENSG00000242396	AC096536.3	1.24424	-0.801506	3.3739	0.00283607	0.0112976	-2.02673
ENSG00000102387	TAF7L	1.22999	-1.04454	3.37205	0.00284841	0.0113317	-2.03089
ENSG00000266983	AC011444.1	1.063	-1.58379	3.36803	0.00287552	0.0113967	-2.03993
ENSG00000166166	TRMT61A	-1.29862	3.68069	-3.36792	0.00287624	0.0113967	-2.04017
ENSG00000198156	NPIPB6	1.04098	0.275295	3.36339	0.00290709	0.0114818	-2.05037
ENSG00000267277	AC024575.1	1.07897	-1.25264	3.3619	0.0029173	0.0115164	-2.05372
ENSG00000234329	AL604028.2	1.33339	-1.70402	3.35986	0.00293127	0.0115572	-2.05828
ENSG00000260001	TGFBR3L	-1.30789	0.628089	-3.3557	0.00296011	0.0116527	-2.06763
ENSG00000277157	HIST1H4D	-2.21613	-1.06967	-3.35563	0.00296064	0.0116527	-2.0678
ENSG00000228205	AC131235.1	1.086	-0.84242	3.35288	0.00297979	0.0117188	-2.07396
ENSG00000185774	KCNIP4	1.31125	-0.186368	3.34814	0.00301316	0.0118098	-2.08459
ENSG00000125122	LRRC29	-1.08999	-0.185714	-3.34581	0.00302975	0.0118602	-2.08984
ENSG00000230042	AK3P3	1.13909	-1.49858	3.34221	0.00305548	0.0119433	-2.09791
ENSG00000146386	ABRACL	1.0464	3.47334	3.32485	0.00318259	0.0122831	-2.13681
ENSG00000285721		-1.09444	-0.961125	-3.30966	0.00329805	0.0126215	-2.1708
ENSG00000077092	RARB	-1.22921	0.543522	-3.30611	0.00332566	0.0126976	-2.17875
ENSG00000267279	AC090409.1	1.09859	-1.33587	3.30366	0.00334479	0.0127421	-2.18422
ENSG00000219642	BMPR1APS1	1.64194	-2.02716	3.30307	0.00334945	0.0127507	-2.18555
ENSG00000180592	SKIDA1	-1.10312	-1.00903	-3.29952	0.00337744	0.0128322	-2.19348
ENSG00000224023	AL158835.1	1.36998	-1.17966	3.29354	0.00342506	0.0129733	-2.20683
ENSG00000019582	CD74	1.06815	0.0207439	3.29306	0.00342896	0.012985	-2.20791
ENSG00000130518	IQCN	1.10417	1.67731	3.29172	0.00343971	0.0130195	-2.21089
ENSG00000280474	AL356481.2	-1.46924	-1.51025	-3.27988	0.0035364	0.0133063	-2.23731
ENSG00000108342	CSF3	1.81033	-1.55434	3.26526	0.0036595	0.0136714	-2.2699
ENSG00000237821	AC083873.1	1.30359	-1.52316	3.26485	0.00366299	0.013679	-2.27081
ENSG00000131650	KREMEN2	-1.31894	-0.414084	-3.25926	0.00371117	0.0138071	-2.28325
ENSG00000120949	TNFRSF8	-1.26593	-1.33444	-3.25914	0.00371221	0.0138073	-2.28352
ENSG00000138135	CH25H	1.09455	-0.955672	3.25553	0.00374369	0.013889	-2.29155
ENSG00000143110	C1orf162	1.00037	-0.634036	3.2517	0.00377732	0.0139942	-2.30007
ENSG00000155367	PPM1J	-1.41325	0.106454	-3.24963	0.00379572	0.0140591	-2.30469
ENSG00000138347	MYPN	-1.20786	3.23854	-3.24203	0.00386367	0.0142411	-2.32157
ENSG00000108622	ICAM2	1.1856	-1.31425	3.24175	0.00386615	0.0142437	-2.32219
ENSG00000261737	AL049597.2	1.13353	-0.828994	3.24068	0.00387588	0.0142663	-2.32458
ENSG00000183793	NPIPA5	1.2674	-1.20676	3.23678	0.00391136	0.0143802	-2.33324
ENSG00000236682	AC068282.1	1.42312	-1.65654	3.23644	0.00391442	0.0143867	-2.33399
ENSG00000266877	AC007923.4	-1.75776	-1.9595	-3.23632	0.00391549	0.0143867	-2.33425
ENSG00000271737	AC008608.2	-1.04472	-1.48907	-3.23628	0.00391591	0.0143867	-2.33435
ENSG00000278922	AC002310.6	-1.25447	-1.26838	-3.23184	0.00395665	0.0144898	-2.3442
ENSG00000235863	B3GALT4	-1.02046	0.445975	-3.22507	0.00401965	0.01468	-2.35922
ENSG00000261662	AL359752.1	1.06194	-0.10289	3.22418	0.00402803	0.0146937	-2.3612
ENSG00000171246	NPTX1	-1.50868	1.3511	-3.2181	0.00408551	0.0148455	-2.37467
ENSG00000248698	LINC01085	-1.52723	-0.732706	-3.20931	0.00417008	0.0150633	-2.39415
ENSG00000240342	RPS2P5	-1.34997	6.05275	-3.20765	0.00418625	0.0151	-2.39782
ENSG00000280054	AC004241.5	1.14258	-0.992047	3.20702	0.00419246	0.0151064	-2.39923
ENSG00000136943	CTSV	1.26454	-0.686241	3.19452	0.00431632	0.0154442	-2.42689
ENSG00000135605	TEC	1.10179	-0.356422	3.19351	0.00432648	0.0154736	-2.42913
ENSG00000245105	A2M-AS1	1.43395	-1.44066	3.18996	0.00436231	0.0155842	-2.43696
ENSG00000112964	GHR	1.05053	-0.710258	3.18956	0.00436637	0.0155952	-2.43784
ENSG00000201457	SNORA55	1.17208	-1.18085	3.18811	0.00438115	0.0156374	-2.44105
ENSG00000171443	ZNF524	-1.27194	3.07878	-3.18226	0.00444119	0.0157883	-2.45397
ENSG00000180139	ACTA2-AS1	1.10329	-1.54459	3.18184	0.0044455	0.0157926	-2.45489
ENSG00000127184	COX7C	1.15666	4.97262	3.16889	0.0045814	0.0161456	-2.48347
ENSG00000262587	AC133552.2	1.13645	-1.16619	3.15866	0.00469155	0.0164535	-2.50601
ENSG00000238228	OR7E7P	1.17067	-1.47838	3.15723	0.00470723	0.0164976	-2.50918
ENSG00000164440	TXLNB	1.08696	-0.978222	3.15657	0.0047144	0.0165191	-2.51062
ENSG00000143520	FLG2	1.50289	-1.48855	3.1548	0.00473385	0.0165763	-2.51453
ENSG00000261613	AC093525.6	1.2137	-1.63088	3.14929	0.00479476	0.0167564	-2.52665
ENSG00000267121	AC008105.3	1.32825	-0.52511	3.14847	0.00480386	0.0167771	-2.52845
ENSG00000102409	BEX4	1.123	1.32581	3.14686	0.00482183	0.0168251	-2.53199
ENSG00000163393	SLC22A15	1.10053	-1.40771	3.14614	0.00482993	0.0168496	-2.53358
ENSG00000102871	TRADD	-1.11637	0.522876	-3.14336	0.00486116	0.0169437	-2.53969
ENSG00000269918	AF131215.6	1.11358	-1.46792	3.14013	0.00489767	0.0170411	-2.54678
ENSG00000051180	RAD51	1.01385	0.707811	3.13191	0.0049919	0.01729	-2.56484
ENSG00000136167	LCP1	1.02861	-0.15176	3.13059	0.00500719	0.0173236	-2.56774
ENSG00000279583	AC009086.3	-1.14187	-1.35216	-3.12927	0.00502255	0.0173654	-2.57064
ENSG00000215032	GNL3LP1	1.01377	-1.21733	3.12821	0.0050349	0.0174006	-2.57297
ENSG00000258738	AL121603.2	-1.29845	-0.970984	-3.12748	0.00504342	0.0174262	-2.57457
ENSG00000099849	RASSF7	-1.34517	2.32442	-3.12276	0.00509895	0.0175837	-2.58495
ENSG00000274213	AC015912.3	-1.31259	-0.865334	-3.12158	0.0051129	0.0176127	-2.58753
ENSG00000196668	LINC00173	1.17983	-0.586886	3.11964	0.00513588	0.0176804	-2.59178
ENSG00000124172	ATP5F1E	1.00726	4.92288	3.11663	0.00517181	0.0177897	-2.59838
ENSG00000135736	CCDC102A	-1.01101	0.67504	-3.10901	0.00526383	0.0180267	-2.61508
ENSG00000253667	AC100821.1	1.55075	-1.13677	3.10073	0.00536552	0.0182679	-2.63319
ENSG00000260912	AL158206.1	1.35219	-1.53903	3.10058	0.00536744	0.0182679	-2.63353
ENSG00000120051	CFAP58	1.31372	-1.28647	3.09121	0.00548496	0.018577	-2.65403
ENSG00000184616	SPDYE12P	1.60014	-0.373534	3.0843	0.00557314	0.018799	-2.66911
ENSG00000213700	RPL17P50	1.00021	-0.220521	3.08352	0.0055832	0.018829	-2.67082
ENSG00000275322	AC103746.1	-1.28934	-1.50008	-3.08256	0.00559567	0.0188493	-2.67293
ENSG00000232729	AC211433.1	1.24293	-1.46941	3.07844	0.00564913	0.0189788	-2.68192
ENSG00000266490	AC127024.5	1.08248	-0.542136	3.07405	0.00570663	0.0191316	-2.6915
ENSG00000168282	MGAT2	-1.31017	0.101033	-3.07137	0.00574203	0.0191942	-2.69734
ENSG00000108984	MAP2K6	-1.20628	0.445042	-3.07062	0.00575193	0.0192146	-2.69897
ENSG00000103257	SLC7A5	1.3611	7.26227	3.06696	0.00580073	0.019335	-2.70695
ENSG00000268592	RAET1E-AS1	-2.01555	-0.743192	-3.06042	0.00588888	0.0195489	-2.72121
ENSG00000200087	SNORA73B	-1.18256	0.461331	-3.05909	0.00590688	0.0195841	-2.72409
ENSG00000277423	AC069234.5	1.07445	-1.01782	3.0556	0.00595462	0.0197136	-2.73169
ENSG00000132329	RAMP1	-1.16709	1.70591	-3.04891	0.00604711	0.0199244	-2.74625
ENSG00000038945	MSR1	1.19421	-1.47517	3.04452	0.00610843	0.0200744	-2.75578
ENSG00000128965	CHAC1	2.57964	2.3036	3.04055	0.0061645	0.0202107	-2.76441
ENSG00000248415	GAPDHP61	-1.02156	-1.35791	-3.03755	0.00620721	0.0203255	-2.77092
ENSG00000182004	SNRPE	1.04532	1.08066	3.02233	0.0064282	0.0208986	-2.80394
ENSG00000188033	ZNF490	1.0826	-0.150292	3.01885	0.00647984	0.021032	-2.81148
ENSG00000240280	TCAM1P	1.15944	-0.928072	3.01864	0.00648303	0.0210338	-2.81195
ENSG00000005187	ACSM3	1.42628	-1.47055	3.01273	0.00657163	0.0212927	-2.82475
ENSG00000268357	VN1R81P	1.06171	-0.586988	3.01014	0.00661072	0.021387	-2.83034
ENSG00000158164	TMSB15A	1.26918	-1.60542	3.00821	0.00664003	0.0214631	-2.83451
ENSG00000152475	ZNF837	-1.21475	-1.54267	-3.00775	0.00664703	0.0214739	-2.8355
ENSG00000127366	TAS2R5	1.03013	-0.932784	3.00438	0.00669874	0.0215867	-2.84281
ENSG00000135069	PSAT1	1.43346	6.67429	3.00231	0.00673062	0.0216559	-2.84728
ENSG00000205832	C16orf96	1.12209	-1.31431	3.001	0.00675076	0.0217066	-2.8501
ENSG00000024862	CCDC28A	1.02712	0.669125	2.99516	0.00684182	0.0219117	-2.86273
ENSG00000261819	AC138932.3	-1.09478	-0.633072	-2.99311	0.00687405	0.0219949	-2.86715
ENSG00000227992	AC108463.1	1.83904	-1.45873	2.98419	0.00701587	0.02237	-2.88639
ENSG00000171224	FAM241B	1.01166	-1.62298	2.97758	0.0071229	0.02262	-2.90065
ENSG00000147041	SYTL5	-1.42237	-1.13329	-2.96905	0.0072632	0.0229652	-2.91901
ENSG00000214353	VAC14-AS1	-1.42055	-1.61626	-2.96784	0.00728348	0.023011	-2.92163
ENSG00000186603	HPDL	-1.1402	0.149296	-2.9631	0.00736267	0.0232013	-2.9318
ENSG00000245711	NADK2-AS1	1.24767	-0.256358	2.95503	0.0074998	0.0235216	-2.94916
ENSG00000167748	KLK1	1.38268	-1.35942	2.94757	0.00762856	0.0238235	-2.96517
ENSG00000104899	AMH	-1.36605	2.36337	-2.9434	0.00770156	0.0240122	-2.97412
ENSG00000182836	PLCXD3	-1.1206	0.154047	-2.93939	0.00777235	0.0241761	-2.98272
ENSG00000132967	HMGB1P5	1.17033	-1.3956	2.93924	0.00777496	0.0241789	-2.98304
ENSG00000261286	ATP2C2-AS1	-1.27606	-0.870879	-2.93236	0.00789783	0.0245041	-2.99777
ENSG00000248121	SMURF2P1	-2.05552	0.0446166	-2.93055	0.00793045	0.0245813	-3.00165
ENSG00000275964	AL355001.2	-1.08082	-0.807018	-2.92536	0.00802485	0.0248062	-3.01276
ENSG00000101017	CD40	1.04453	-0.863884	2.919	0.0081419	0.02509	-3.02636
ENSG00000234373	SNX18P7	1.134	-1.02321	2.91715	0.00817634	0.0251717	-3.03032
ENSG00000270589	AL158163.1	1.25139	-1.08023	2.91389	0.00823704	0.0253047	-3.03727
ENSG00000141933	TPGS1	-1.31117	0.459635	-2.91359	0.00824275	0.0253174	-3.03792
ENSG00000162931	TRIM17	-1.55216	0.0569169	-2.91279	0.00825769	0.0253571	-3.03962
ENSG00000154263	ABCA10	1.17099	-1.46203	2.90881	0.00833277	0.0255374	-3.04811
ENSG00000256612	CYP2B7P	1.11116	-1.55302	2.90733	0.00836092	0.0255895	-3.05128
ENSG00000217026	RPL10P1	-2.06765	-1.65986	-2.90528	0.00839996	0.025696	-3.05565
ENSG00000179886	TIGD5	-1.0798	2.56601	-2.90519	0.00840169	0.0256963	-3.05584
ENSG00000161677	JOSD2	-1.28744	2.42796	-2.89746	0.00855057	0.0260415	-3.07232
ENSG00000185070	FLRT2	1.12205	-1.11891	2.8892	0.00871241	0.0264069	-3.0899
ENSG00000226648	PLCG1-AS1	1.21414	-1.06882	2.88551	0.00878578	0.026605	-3.09776
ENSG00000129007	CALML4	1.26274	-0.498822	2.88202	0.00885556	0.0267704	-3.10518
ENSG00000231890	DARS-AS1	1.14076	-0.522129	2.87257	0.00904734	0.0272466	-3.12526
ENSG00000279863	AC069547.1	1.10298	-0.466436	2.86862	0.00912875	0.0274346	-3.13365
ENSG00000156475	PPP2R2B	-1.05378	2.49805	-2.8672	0.00915813	0.0274939	-3.13666
ENSG00000169247	SH3TC2	-1.76166	-1.45533	-2.8671	0.00916013	0.0274939	-3.13686
ENSG00000058335	RASGRF1	1.18576	-1.15129	2.86429	0.00921855	0.0276053	-3.14281
ENSG00000179299	NSUN7	1.1412	-1.54133	2.84884	0.0095465	0.028349	-3.17554
ENSG00000201302	SNORA65	1.03602	-0.657259	2.84798	0.00956515	0.0283919	-3.17736
ENSG00000005961	ITGA2B	1.15913	-0.989562	2.84711	0.0095839	0.0284317	-3.1792
ENSG00000171121	KCNMB3	1.93456	-0.980903	2.8449	0.00963198	0.0285211	-3.18388
ENSG00000187867	PALM3	-1.35607	-1.8287	-2.83712	0.00980276	0.028903	-3.20031
ENSG00000228981	AC097658.1	-1.62225	-0.342825	-2.82143	0.0101558	0.0297088	-3.23339
ENSG00000142494	SLC47A1	1.28063	-1.58904	2.81396	0.0103283	0.0300843	-3.24912
ENSG00000174899	PQLC2L	1.13784	-0.454484	2.81299	0.0103509	0.0301335	-3.25116
ENSG00000131116	ZNF428	-1.13747	3.86603	-2.80901	0.0104439	0.0303489	-3.25952
ENSG00000103723	AP3B2	1.35823	-1.32123	2.80404	0.0105615	0.0306234	-3.26997
ENSG00000232134	RPS15AP12	-2.08747	-1.85201	-2.80329	0.0105794	0.0306473	-3.27155
ENSG00000228929	RPS13P2	1.13712	4.61189	2.80126	0.0106278	0.0307401	-3.27581
ENSG00000270021	AC026691.1	1.35366	-0.95841	2.80011	0.0106553	0.0307943	-3.27823
ENSG00000273066	AL355987.4	-1.01623	-0.477696	-2.79681	0.0107347	0.0309731	-3.28516
ENSG00000185347	TEDC1	-1.06886	2.34705	-2.7897	0.0109075	0.0313522	-3.30005
ENSG00000250999	AC136604.3	1.17192	-0.797069	2.78747	0.0109623	0.0314755	-3.30473
ENSG00000065609	SNAP91	1.00234	-1.66874	2.78511	0.0110205	0.0316028	-3.30967
ENSG00000266402	SNHG25	-1.06905	-1.1129	-2.784	0.011048	0.0316659	-3.31199
ENSG00000232024	LSM12P1	1.12084	-0.257431	2.7758	0.0112533	0.0321197	-3.32916
ENSG00000147676	MAL2	1.22608	-1.67212	2.7726	0.0113344	0.0322779	-3.33585
ENSG00000269974	AC091057.3	1.00517	-1.59763	2.76978	0.0114061	0.0324452	-3.34173
ENSG00000246366	LACTB2-AS1	1.12412	-1.23018	2.76919	0.0114213	0.0324824	-3.34296
ENSG00000270441	AC135506.1	1.1997	-1.37088	2.76455	0.0115407	0.0327576	-3.35265
ENSG00000269696	AC005498.3	1.09867	-1.26308	2.76372	0.0115622	0.032807	-3.35439
ENSG00000133134	BEX2	1.57098	0.328887	2.76256	0.0115922	0.0328675	-3.3568
ENSG00000265415	AC099850.3	1.19326	0.79153	2.75851	0.0116978	0.0330854	-3.36525
ENSG00000225675	LINC01771	1.31878	-1.24892	2.74901	0.0119491	0.0336107	-3.38504
ENSG00000224959	AC017002.1	-1.01143	-0.714109	-2.74669	0.0120114	0.0337502	-3.38987
ENSG00000268655	AC008687.4	-1.75143	-1.63621	-2.74263	0.0121207	0.0340096	-3.39831
ENSG00000176108	CHMP6	-1.00439	3.44163	-2.74021	0.0121865	0.0341338	-3.40334
ENSG00000205482	SPDYE18	1.01342	-1.26958	2.73935	0.0122098	0.0341764	-3.40512
ENSG00000244731	C4A	-1.529	-1.78129	-2.73404	0.0123556	0.0344919	-3.41616
ENSG00000219470	AL355802.1	-1.45319	0.0651414	-2.73183	0.0124168	0.0346154	-3.42076
ENSG00000185633	NDUFA4L2	1.31413	1.22445	2.73083	0.0124444	0.0346668	-3.42282
ENSG00000204498	NFKBIL1	-1.12673	1.45391	-2.718	0.0128056	0.0354249	-3.44942
ENSG00000248578	NPM1P21	1.003	-1.56379	2.71749	0.0128201	0.0354464	-3.45046
ENSG00000279086	AC073130.3	-1.62289	-1.74742	-2.71151	0.0129921	0.0358161	-3.46285
ENSG00000283674	AC068587.4	1.04138	-1.39609	2.70095	0.013301	0.0364906	-3.48466
ENSG00000078295	ADCY2	-1.27967	-0.140105	-2.69737	0.0134074	0.0367208	-3.49206
ENSG00000160318	CLDND2	-1.23709	-1.41781	-2.69696	0.0134194	0.0367456	-3.49289
ENSG00000248278	SUMO2P17	-1.18891	-1.25183	-2.68918	0.0136535	0.0372967	-3.50893
ENSG00000253616	AC107959.3	1.06938	-1.34495	2.68488	0.0137845	0.0375643	-3.51779
ENSG00000258365	AC073655.2	1.44052	-1.73011	2.68148	0.013889	0.0377649	-3.52479
ENSG00000259045	MTCO1P2	-1.49096	0.344726	-2.68034	0.0139239	0.0378468	-3.52712
ENSG00000205579	DYNLL1P1	1.11984	-1.0072	2.6786	0.0139779	0.0379741	-3.53071
ENSG00000253476	AC091185.1	1.02089	-1.4409	2.67686	0.0140319	0.0380882	-3.53428
ENSG00000215859	AC239803.1	1.09607	-1.25583	2.67374	0.0141294	0.0383137	-3.5407
ENSG00000234769	WASH4P	1.2455	-1.16988	2.67171	0.0141932	0.0384342	-3.54487
ENSG00000265750	AC090772.3	1.05436	-1.25457	2.66846	0.0142957	0.0386395	-3.55154
ENSG00000025708	TYMP	-1.32713	-1.45936	-2.66769	0.0143199	0.0386918	-3.55311
ENSG00000284906	AC091057.5	-1.14151	-1.33311	-2.6513	0.014849	0.0397901	-3.5867
ENSG00000177679	SRRM3	-1.14475	0.776645	-2.64661	0.0150034	0.0401227	-3.59628
ENSG00000259863	SH3RF3-AS1	-1.33292	-1.12159	-2.64491	0.01506	0.0402132	-3.59976
ENSG00000188707	ZBED6CL	-1.04782	-0.572061	-2.63694	0.0153273	0.040749	-3.61603
ENSG00000274248	AJ011932.1	-1.29585	-1.50797	-2.63078	0.0155371	0.0411554	-3.6286
ENSG00000186496	ZNF396	1.36609	-1.77018	2.62299	0.015806	0.0417404	-3.64445
ENSG00000272711	AC019069.1	1.01057	-0.594976	2.62085	0.0158805	0.0419045	-3.6488
ENSG00000183397	C19orf71	-1.17239	-0.697237	-2.61773	0.01599	0.0421025	-3.65515
ENSG00000112299	VNN1	1.17434	-1.10013	2.61127	0.016219	0.0425925	-3.66827
ENSG00000176289	IDSP1	1.29155	-1.3107	2.59957	0.0166417	0.0434086	-3.69201
ENSG00000169862	CTNND2	1.50024	-1.15658	2.59773	0.0167088	0.0435409	-3.69573
ENSG00000262333	HNRNPA1P16	1.33988	-1.38308	2.59742	0.0167201	0.0435633	-3.69635
ENSG00000140044	JDP2	1.02026	3.51048	2.59268	0.016895	0.0438966	-3.70595
ENSG00000248476	BACH1-IT1	1.22063	-1.55037	2.57647	0.0175059	0.0451007	-3.73868
ENSG00000279692	AC110285.7	-1.21362	-0.878882	-2.56895	0.0177966	0.0456426	-3.75385
ENSG00000173153	ESRRA	-1.01624	2.37407	-2.56576	0.0179209	0.0458651	-3.76025
ENSG00000272848	AL009176.1	1.06706	-1.36925	2.56149	0.018089	0.0462357	-3.76885
ENSG00000233025	CRYZP1	1.03508	-1.53246	2.55766	0.0182409	0.0465566	-3.77654
ENSG00000100889	PCK2	1.04404	4.6221	2.54612	0.018706	0.0474316	-3.79969
ENSG00000140284	SLC27A2	1.01513	-1.40515	2.54131	0.0189032	0.0478097	-3.80933
ENSG00000257513	NPIPB1P	-1.03497	-1.53272	-2.53094	0.0193351	0.0486236	-3.83008
ENSG00000205790	DPP9-AS1	-1.26863	-1.42838	-2.52511	0.0195818	0.0491429	-3.84172

## Sheet: DE_WR2_24h-6h
ENSEMBL	geneID	logFC	AveExpr	t	P.Value	adj.P.Val	B
ENSG00000213866	YBX1P10	-2.7207	2.48194	-14.5061	1.71266e-12	1.77561e-08	18.3736
ENSG00000165124	SVEP1	1.89556	4.78811	14.3084	2.23333e-12	1.77561e-08	18.1343
ENSG00000089041	P2RX7	1.72935	1.91929	13.5694	6.1916e-12	2.77055e-08	17.208
ENSG00000134533	RERG	2.06698	1.65357	13.3535	8.41176e-12	2.77055e-08	16.9275
ENSG00000159388	BTG2	1.44371	3.55394	13.329	8.71186e-12	2.77055e-08	16.8954
ENSG00000055163	CYFIP2	2.34555	2.89653	12.0475	5.86014e-11	1.55303e-07	15.1304
ENSG00000213949	ITGA1	1.15033	5.00187	11.8758	7.65435e-11	1.73874e-07	14.8805
ENSG00000163071	SPATA18	2.20255	2.38865	11.655	1.08386e-10	2.1543e-07	14.5543
ENSG00000100342	APOL1	1.418	5.41421	11.1924	2.2824e-10	3.41471e-07	13.8526
ENSG00000187634	SAMD11	-2.27468	1.77451	-11.1738	2.35288e-10	3.41471e-07	13.8239
ENSG00000054654	SYNE2	1.19078	5.71291	11.1714	2.36223e-10	3.41471e-07	13.8202
ENSG00000198919	DZIP3	1.26037	4.4529	11.0805	2.74194e-10	3.63331e-07	13.6792
ENSG00000214135	AC132008.2	1.11602	4.62244	10.9577	3.359e-10	4.10857e-07	13.487
ENSG00000151490	PTPRO	1.88702	0.522857	10.6573	5.55575e-10	5.72862e-07	13.0092
ENSG00000265972	TXNIP	1.50407	7.20467	10.6267	5.85165e-10	5.72862e-07	12.9598
ENSG00000112186	CAP2	1.0846	4.35235	10.6237	5.88135e-10	5.72862e-07	12.955
ENSG00000175455	CCDC14	1.01189	5.72865	10.5998	6.12456e-10	5.72862e-07	12.9164
ENSG00000075651	PLD1	1.782	4.64929	10.5261	6.94364e-10	6.13394e-07	12.7969
ENSG00000134243	SORT1	1.13158	5.57758	10.4678	7.67151e-10	6.42024e-07	12.7019
ENSG00000065357	DGKA	1.14406	4.11682	10.2299	1.15694e-09	8.76027e-07	12.3097
ENSG00000173083	HPSE	1.40918	3.19261	10.1425	1.34752e-09	9.7395e-07	12.1639
ENSG00000130517	PGPEP1	1.1832	3.36249	9.98814	1.76813e-09	1.22239e-06	11.9037
ENSG00000152503	TRIM36	1.25347	2.72372	9.8091	2.43146e-09	1.61094e-06	11.5981
ENSG00000188313	PLSCR1	1.05137	5.35686	9.70873	2.91176e-09	1.85199e-06	11.4249
ENSG00000079385	CEACAM1	1.65712	0.948651	9.67679	3.08446e-09	1.88638e-06	11.3695
ENSG00000120278	PLEKHG1	1.88422	0.407813	9.57864	3.68479e-09	2.14059e-06	11.1984
ENSG00000230417	LINC00595	-2.03314	0.512884	-9.54689	3.90397e-09	2.14059e-06	11.1428
ENSG00000204219	TCEA3	1.07456	4.23582	9.51556	4.13353e-09	2.19091e-06	11.0877
ENSG00000107796	ACTA2	1.83441	4.11399	9.48353	4.38265e-09	2.24802e-06	11.0313
ENSG00000136828	RALGPS1	1.01198	4.24628	9.44705	4.68555e-09	2.32828e-06	10.9669
ENSG00000167508	MVD	-1.88569	5.9361	-9.36577	5.441e-09	2.62174e-06	10.8228
ENSG00000101347	SAMHD1	1.27165	6.73574	9.33007	5.81163e-09	2.71796e-06	10.7592
ENSG00000136436	CALCOCO2	1.309	5.23068	9.29719	6.17629e-09	2.76729e-06	10.7005
ENSG00000197822	OCLN	1.15943	4.16209	9.28948	6.26516e-09	2.76729e-06	10.6867
ENSG00000137601	NEK1	1.02351	3.39273	9.26462	6.5608e-09	2.81955e-06	10.6422
ENSG00000166801	FAM111A	1.08498	6.07025	9.2452	6.80189e-09	2.84623e-06	10.6073
ENSG00000152527	PLEKHH2	1.15467	3.269	9.19574	7.45807e-09	2.91004e-06	10.5184
ENSG00000134802	SLC43A3	1.10861	6.78264	9.17975	7.68405e-09	2.91004e-06	10.4895
ENSG00000163430	FSTL1	1.09286	10.3206	9.16699	7.86943e-09	2.91004e-06	10.4665
ENSG00000223764	AL645608.1	-1.9089	0.929135	-9.13496	8.35544e-09	2.95244e-06	10.4086
ENSG00000136425	CIB2	1.17584	2.60352	8.98841	1.10092e-08	3.72463e-06	10.1417
ENSG00000132274	TRIM22	1.2096	4.25635	8.95298	1.17732e-08	3.82053e-06	10.0768
ENSG00000243649	CFB	1.40605	5.37763	8.92145	1.24994e-08	3.88566e-06	10.0188
ENSG00000079215	SLC1A3	1.31265	2.33403	8.91801	1.25814e-08	3.88566e-06	10.0125
ENSG00000141627	DYM	1.05627	5.53282	8.91278	1.2707e-08	3.88566e-06	10.0028
ENSG00000278705	HIST1H4B	-3.26251	-1.49986	-8.89326	1.31878e-08	3.95659e-06	9.96685
ENSG00000109323	MANBA	1.38713	3.25074	8.85885	1.40816e-08	4.1465e-06	9.9033
ENSG00000140386	SCAPER	1.1562	2.51592	8.80759	1.55313e-08	4.28166e-06	9.80831
ENSG00000107968	MAP3K8	1.41567	3.30316	8.80083	1.57335e-08	4.28166e-06	9.79576
ENSG00000157601	MX1	1.85648	4.05871	8.79577	1.58869e-08	4.28166e-06	9.78635
ENSG00000151623	NR3C2	1.35954	2.32957	8.75307	1.72434e-08	4.56979e-06	9.70688
ENSG00000102098	SCML2	1.11558	3.38957	8.73918	1.77101e-08	4.60598e-06	9.68097
ENSG00000128849	CGNL1	1.72337	1.60511	8.72577	1.8173e-08	4.60598e-06	9.65594
ENSG00000119138	KLF9	1.14578	3.16442	8.7236	1.8249e-08	4.60598e-06	9.65189
ENSG00000168918	INPP5D	1.99376	1.01594	8.67843	1.99101e-08	4.75536e-06	9.56734
ENSG00000116679	IVNS1ABP	1.01597	4.74082	8.66381	2.04805e-08	4.75536e-06	9.53992
ENSG00000167363	FN3K	1.12498	2.97045	8.65178	2.09625e-08	4.75536e-06	9.51734
ENSG00000166340	TPP1	1.05166	8.37364	8.63988	2.1451e-08	4.75536e-06	9.49497
ENSG00000125730	C3	1.73153	6.80427	8.58706	2.37653e-08	5.10665e-06	9.39546
ENSG00000188732	FAM221A	1.72946	0.241193	8.54344	2.58712e-08	5.48504e-06	9.31296
ENSG00000122884	P4HA1	1.18037	4.22872	8.52253	2.69478e-08	5.63812e-06	9.27333
ENSG00000131080	EDA2R	1.08754	4.53749	8.46815	2.99711e-08	6.03253e-06	9.16996
ENSG00000140022	STON2	1.82258	-0.327521	8.45096	3.09979e-08	6.16122e-06	9.1372
ENSG00000145623	OSMR	1.13579	8.06526	8.4329	3.21159e-08	6.22775e-06	9.10274
ENSG00000174607	UGT8	1.18737	2.70923	8.38114	3.55579e-08	6.65184e-06	9.00369
ENSG00000186470	BTN3A2	1.10041	4.39007	8.34517	3.81727e-08	6.96969e-06	8.93463
ENSG00000162777	DENND2D	1.17685	2.66219	8.31952	4.01577e-08	6.96969e-06	8.88528
ENSG00000118898	PPL	1.33973	3.92747	8.31781	4.02938e-08	6.96969e-06	8.88198
ENSG00000104177	MYEF2	1.18929	1.72364	8.3137	4.06232e-08	6.96969e-06	8.87406
ENSG00000182326	C1S	1.33891	7.05501	8.31196	4.07636e-08	6.96969e-06	8.8707
ENSG00000176438	SYNE3	1.18178	3.06034	8.29186	4.24186e-08	7.08336e-06	8.83195
ENSG00000137767	SQOR	1.4391	1.9649	8.28461	4.30332e-08	7.08336e-06	8.81794
ENSG00000178764	ZHX2	1.04898	3.61047	8.27933	4.34863e-08	7.08336e-06	8.80774
ENSG00000135679	MDM2	1.0724	5.96525	8.27737	4.36557e-08	7.08336e-06	8.80396
ENSG00000166710	B2M	1.59736	8.38462	8.27186	4.4135e-08	7.08879e-06	8.79332
ENSG00000188517	COL25A1	1.74615	-0.287765	8.26114	4.50843e-08	7.10022e-06	8.77259
ENSG00000164241	C5orf63	1.12593	1.31331	8.25472	4.5663e-08	7.1185e-06	8.76017
ENSG00000166037	CEP57	1.11367	5.19934	8.21751	4.91717e-08	7.59105e-06	8.68805
ENSG00000182621	PLCB1	1.11853	2.72981	8.20119	5.07975e-08	7.7621e-06	8.65636
ENSG00000137628	DDX60	1.421	2.98079	8.19668	5.12559e-08	7.7621e-06	8.6476
ENSG00000174482	LINGO2	2.27756	0.729063	8.17874	5.31248e-08	7.82164e-06	8.6127
ENSG00000135913	USP37	1.23713	3.84001	8.13936	5.74772e-08	8.23374e-06	8.53595
ENSG00000115267	IFIH1	1.21303	2.7579	8.10856	6.11372e-08	8.60303e-06	8.47576
ENSG00000131558	EXOC4	1.05	5.11116	8.07734	6.50937e-08	9.07943e-06	8.41461
ENSG00000008311	AASS	1.13831	3.40418	8.05625	6.79146e-08	9.0978e-06	8.37323
ENSG00000116044	NFE2L2	1.23517	6.87756	7.9811	7.90387e-08	9.83248e-06	8.22523
ENSG00000172915	NBEA	1.5736	1.39738	7.95066	8.40643e-08	1.02824e-05	8.16506
ENSG00000165730	STOX1	1.10728	2.70481	7.93894	8.60876e-08	1.04495e-05	8.14184
ENSG00000146013	GFRA3	1.5094	1.76111	7.92557	8.84543e-08	1.05753e-05	8.11536
ENSG00000127954	STEAP4	3.01603	-0.377158	7.80994	1.11967e-07	1.21166e-05	7.88513
ENSG00000111684	LPCAT3	1.02818	3.87192	7.79647	1.15098e-07	1.21166e-05	7.85818
ENSG00000169184	MN1	-1.25191	4.36639	-7.79644	1.15106e-07	1.21166e-05	7.85812
ENSG00000102531	FNDC3A	1.03543	6.03039	7.7925	1.16038e-07	1.21166e-05	7.85023
ENSG00000136153	LMO7	1.1463	4.71184	7.78702	1.17349e-07	1.21166e-05	7.83925
ENSG00000109046	WSB1	1.13089	5.52839	7.77388	1.20553e-07	1.22242e-05	7.81293
ENSG00000164308	ERAP2	1.1612	5.88078	7.7733	1.20696e-07	1.22242e-05	7.81177
ENSG00000145348	TBCK	1.11766	3.20664	7.76695	1.22279e-07	1.22287e-05	7.79903
ENSG00000168016	TRANK1	1.255	3.45755	7.74249	1.28578e-07	1.27782e-05	7.74994
ENSG00000156931	VPS8	1.10135	4.58378	7.72955	1.32045e-07	1.29976e-05	7.72392
ENSG00000148842	CNNM2	1.05299	4.30133	7.72817	1.3242e-07	1.29976e-05	7.72115
ENSG00000134317	GRHL1	1.23255	0.59787	7.71228	1.36823e-07	1.31062e-05	7.68917
ENSG00000162409	PRKAA2	1.2613	2.23223	7.70243	1.39627e-07	1.32155e-05	7.66934
ENSG00000117335	CD46	1.08506	5.83807	7.67728	1.47059e-07	1.36858e-05	7.61863
ENSG00000136235	GPNMB	1.10253	7.56953	7.6769	1.47177e-07	1.36858e-05	7.61784
ENSG00000255642	PABPC1P4	1.25374	2.3476	7.64962	1.55707e-07	1.42293e-05	7.56274
ENSG00000048052	HDAC9	1.15994	2.9988	7.62284	1.64583e-07	1.47024e-05	7.50852
ENSG00000137752	CASP1	1.63118	2.56542	7.6121	1.68285e-07	1.48661e-05	7.48676
ENSG00000072682	P4HA2	1.30895	6.53156	7.60889	1.69409e-07	1.48748e-05	7.48024
ENSG00000064115	TM7SF3	1.01164	5.32585	7.5967	1.73749e-07	1.50417e-05	7.4555
ENSG00000213160	KLHL23	1.15756	2.40157	7.5859	1.77685e-07	1.52722e-05	7.43358
ENSG00000164879	CA3	1.12792	2.11124	7.51765	2.04803e-07	1.68112e-05	7.29457
ENSG00000186088	GSAP	1.75367	1.36351	7.49673	2.13942e-07	1.73566e-05	7.25184
ENSG00000143631	FLG	1.19745	4.12757	7.47729	2.22808e-07	1.76311e-05	7.21208
ENSG00000133812	SBF2	1.0105	5.8727	7.47716	2.2287e-07	1.76311e-05	7.21181
ENSG00000153246	PLA2R1	1.07295	2.62439	7.47182	2.25372e-07	1.76576e-05	7.20088
ENSG00000196730	DAPK1	1.16351	3.1075	7.45406	2.33908e-07	1.82316e-05	7.16448
ENSG00000141447	OSBPL1A	1.04281	3.53273	7.45128	2.35274e-07	1.82316e-05	7.15878
ENSG00000146530	VWDE	1.11926	3.20661	7.44942	2.36193e-07	1.82316e-05	7.15496
ENSG00000147364	FBXO25	1.1021	4.0093	7.44353	2.39123e-07	1.82802e-05	7.14289
ENSG00000138286	FAM149B1	1.0703	3.93315	7.43109	2.45442e-07	1.8589e-05	7.11735
ENSG00000089335	ZNF302	1.06077	2.31981	7.42164	2.50358e-07	1.86293e-05	7.09792
ENSG00000155158	TTC39B	1.10395	3.01013	7.41131	2.55842e-07	1.87538e-05	7.0767
ENSG00000138829	FBN2	1.08019	8.41446	7.41115	2.55933e-07	1.87538e-05	7.07636
ENSG00000147862	NFIB	1.08538	4.66775	7.36339	2.82972e-07	1.97687e-05	6.97798
ENSG00000245849	RAD51-AS1	1.23047	1.45241	7.36257	2.83457e-07	1.97687e-05	6.9763
ENSG00000147162	OGT	1.0092	7.40959	7.36026	2.84841e-07	1.97784e-05	6.97153
ENSG00000197405	C5AR1	1.0174	2.8234	7.35675	2.86958e-07	1.98388e-05	6.96427
ENSG00000105088	OLFM2	-1.78541	0.587046	-7.35006	2.91029e-07	2.00035e-05	6.95047
ENSG00000131203	IDO1	2.22524	-0.0427971	7.33962	2.97511e-07	2.02168e-05	6.92889
ENSG00000259768	AC004943.2	1.06625	3.05934	7.33119	3.02849e-07	2.04051e-05	6.91146
ENSG00000112149	CD83	1.20189	3.44197	7.32704	3.0551e-07	2.04976e-05	6.90289
ENSG00000214189	ZNF788	1.28974	1.92483	7.31399	3.14047e-07	2.0774e-05	6.87589
ENSG00000165209	STRBP	1.12964	3.14129	7.31278	3.14856e-07	2.0774e-05	6.87336
ENSG00000071794	HLTF	1.56173	4.11079	7.30397	3.20773e-07	2.09901e-05	6.85512
ENSG00000105835	NAMPT	1.13438	5.87549	7.28993	3.30439e-07	2.12725e-05	6.82602
ENSG00000110911	SLC11A2	1.06808	5.19445	7.28716	3.32385e-07	2.13115e-05	6.82027
ENSG00000170113	NIPA1	1.16424	3.80781	7.28405	3.34576e-07	2.13658e-05	6.81383
ENSG00000277443	MARCKS	-1.45026	7.17408	-7.27446	3.41438e-07	2.15499e-05	6.79393
ENSG00000272841	AL139393.2	-1.58757	0.874976	-7.27434	3.41525e-07	2.15499e-05	6.79368
ENSG00000127329	PTPRB	1.79888	1.57414	7.26767	3.46391e-07	2.17706e-05	6.77981
ENSG00000184500	PROS1	1.04213	2.67543	7.26277	3.50001e-07	2.19109e-05	6.76965
ENSG00000152818	UTRN	1.14228	5.34332	7.25257	3.57656e-07	2.22656e-05	6.74844
ENSG00000125633	CCDC93	1.02824	5.67387	7.2368	3.69824e-07	2.26264e-05	6.71565
ENSG00000216775	AL109918.1	1.0359	2.75775	7.23678	3.69841e-07	2.26264e-05	6.7156
ENSG00000164463	CREBRF	1.06902	2.61403	7.21963	3.83563e-07	2.32199e-05	6.67989
ENSG00000243701	DUBR	1.30732	3.93681	7.21071	3.90912e-07	2.33921e-05	6.66128
ENSG00000196586	MYO6	1.08874	4.1588	7.20605	3.94802e-07	2.33921e-05	6.65157
ENSG00000280128	AL662795.1	1.05066	1.28923	7.20494	3.95738e-07	2.33921e-05	6.64925
ENSG00000234546	LINC01759	1.804	-0.670694	7.20481	3.95848e-07	2.33921e-05	6.64898
ENSG00000261526	AC012615.1	1.04185	1.40268	7.20448	3.96122e-07	2.33921e-05	6.6483
ENSG00000162692	VCAM1	1.35697	5.58734	7.20129	3.98824e-07	2.34011e-05	6.64163
ENSG00000270231	NBPF8	1.01499	4.33577	7.19933	4.00487e-07	2.34123e-05	6.63755
ENSG00000154640	BTG3	1.18872	4.26033	7.18565	4.12326e-07	2.39115e-05	6.60899
ENSG00000147872	PLIN2	1.02449	5.14881	7.18437	4.13453e-07	2.39115e-05	6.60631
ENSG00000142065	ZFP14	1.21182	0.345715	7.17717	4.19843e-07	2.41881e-05	6.59127
ENSG00000188338	SLC38A3	1.01248	3.11128	7.1657	4.30232e-07	2.45201e-05	6.5673
ENSG00000174738	NR1D2	1.58714	4.03452	7.15476	4.40396e-07	2.46575e-05	6.5444
ENSG00000149131	SERPING1	1.37271	6.58271	7.14752	4.47255e-07	2.49083e-05	6.52925
ENSG00000167972	ABCA3	1.1175	1.88118	7.13297	4.61372e-07	2.55146e-05	6.49877
ENSG00000181458	TMEM45A	1.15738	4.23903	7.12241	4.71904e-07	2.579e-05	6.47663
ENSG00000115380	EFEMP1	1.03015	6.56723	7.11707	4.77327e-07	2.58518e-05	6.46542
ENSG00000139329	LUM	1.68059	6.8454	7.11642	4.77984e-07	2.58518e-05	6.46407
ENSG00000175600	SUGCT	1.99207	-1.05333	7.11116	4.83398e-07	2.59422e-05	6.45303
ENSG00000198088	NUP62CL	1.23444	1.18664	7.10943	4.85194e-07	2.59422e-05	6.44939
ENSG00000104432	IL7	1.35921	1.19124	7.08983	5.05992e-07	2.66161e-05	6.40822
ENSG00000055609	KMT2C	1.01987	6.60619	7.08873	5.0718e-07	2.66161e-05	6.40592
ENSG00000267751	AC009005.1	1.53427	0.356172	7.07973	5.17064e-07	2.67169e-05	6.38698
ENSG00000070731	ST6GALNAC2	2.41209	-1.22669	7.06275	5.36242e-07	2.71844e-05	6.35125
ENSG00000196866	HIST1H2AD	-3.32862	-1.35624	-7.05956	5.39924e-07	2.7255e-05	6.34454
ENSG00000132670	PTPRA	1.00978	5.97427	7.05223	5.48488e-07	2.75997e-05	6.3291
ENSG00000162733	DDR2	1.21657	7.35009	7.04468	5.57465e-07	2.79629e-05	6.31317
ENSG00000067141	NEO1	1.02466	6.07165	7.04143	5.61365e-07	2.79913e-05	6.30633
ENSG00000248429	FAM198B-AS1	1.40513	1.94841	7.04128	5.61551e-07	2.79913e-05	6.306
ENSG00000229474	PATL2	1.21871	0.0653023	7.03833	5.65118e-07	2.80174e-05	6.29979
ENSG00000136842	TMOD1	1.17349	1.64415	7.01582	5.93159e-07	2.90295e-05	6.25227
ENSG00000126950	TMEM35A	1.84367	1.29985	7.01425	5.95159e-07	2.90295e-05	6.24897
ENSG00000163735	CXCL5	1.06648	5.47108	7.01255	5.9735e-07	2.90473e-05	6.24536
ENSG00000165029	ABCA1	1.53141	4.36938	6.99886	6.15221e-07	2.95959e-05	6.21643
ENSG00000196208	GREB1	1.44905	0.292419	6.98502	6.33848e-07	2.98433e-05	6.18716
ENSG00000117280	RAB29	1.08022	4.02525	6.98465	6.34364e-07	2.98433e-05	6.18636
ENSG00000106366	SERPINE1	-1.12581	10.4511	-6.9806	6.39926e-07	2.99278e-05	6.17779
ENSG00000262576	PCDHGA4	1.24085	0.613003	6.97753	6.44177e-07	3.00383e-05	6.17129
ENSG00000143429	AC116050.1	1.07392	2.22474	6.97337	6.49993e-07	3.01547e-05	6.16247
ENSG00000109472	CPE	1.05261	3.23809	6.96984	6.54959e-07	3.02747e-05	6.155
ENSG00000139973	SYT16	2.08436	0.198845	6.96564	6.6092e-07	3.04617e-05	6.14611
ENSG00000082458	DLG3	1.01606	3.16972	6.96277	6.65032e-07	3.05168e-05	6.14002
ENSG00000138468	SENP7	1.26954	2.43346	6.96139	6.6701e-07	3.05168e-05	6.13711
ENSG00000011454	RABGAP1	1.05579	5.05064	6.95195	6.80755e-07	3.09277e-05	6.11708
ENSG00000147174	GCNA	1.35715	-0.12928	6.93747	7.02408e-07	3.16402e-05	6.08635
ENSG00000101665	SMAD7	-1.21069	3.70812	-6.93246	7.10057e-07	3.18802e-05	6.07572
ENSG00000114107	CEP70	1.62735	1.98622	6.92877	7.15756e-07	3.18802e-05	6.06787
ENSG00000197969	VPS13A	1.12035	5.34706	6.91808	7.32507e-07	3.22802e-05	6.04516
ENSG00000181804	SLC9A9	2.02311	1.99897	6.91786	7.32858e-07	3.22802e-05	6.04469
ENSG00000249855	EEF1A1P19	1.60328	0.312854	6.88995	7.78562e-07	3.34988e-05	5.98529
ENSG00000197153	HIST1H3J	-2.60322	0.344215	-6.88884	7.8044e-07	3.34988e-05	5.98293
ENSG00000104213	PDGFRL	1.08986	2.98483	6.88523	7.86578e-07	3.35318e-05	5.97524
ENSG00000050344	NFE2L3	1.02531	2.51976	6.8828	7.90722e-07	3.36184e-05	5.97008
ENSG00000130940	CASZ1	1.08579	1.47699	6.87907	7.97155e-07	3.36541e-05	5.96212
ENSG00000205534	SMG1P2	1.18437	0.293063	6.87863	7.97912e-07	3.36541e-05	5.96119
ENSG00000259291	ZNF710-AS1	1.17729	2.53688	6.8744	8.05276e-07	3.38749e-05	5.95217
ENSG00000167325	RRM1	1.2299	7.64822	6.86937	8.14117e-07	3.39956e-05	5.94145
ENSG00000156976	EIF4A2	1.43192	6.27253	6.86905	8.14685e-07	3.39956e-05	5.94076
ENSG00000143387	CTSK	1.15982	5.99553	6.86266	8.26083e-07	3.39956e-05	5.92712
ENSG00000196116	TDRD7	1.23321	3.34212	6.86193	8.27387e-07	3.39956e-05	5.92557
ENSG00000147027	TMEM47	1.11466	2.56621	6.85443	8.40976e-07	3.44648e-05	5.90958
ENSG00000104133	SPG11	1.02445	4.76027	6.84664	8.55351e-07	3.4785e-05	5.89293
ENSG00000114166	KAT2B	1.10454	4.13295	6.82083	9.0478e-07	3.6087e-05	5.83776
ENSG00000196549	MME	1.35198	6.22528	6.81965	9.07096e-07	3.6087e-05	5.83525
ENSG00000206567	AC022007.1	1.06488	1.16066	6.80818	9.30062e-07	3.68801e-05	5.8107
ENSG00000143674	MAP3K21	1.573	0.878354	6.78363	9.81224e-07	3.86199e-05	5.7581
ENSG00000198589	LRBA	1.29312	4.8867	6.75011	1.0558e-06	4.04537e-05	5.68615
ENSG00000174808	BTC	1.44713	-0.412237	6.72918	1.1053e-06	4.1946e-05	5.64114
ENSG00000165030	NFIL3	1.0626	4.53202	6.72576	1.1136e-06	4.21603e-05	5.63379
ENSG00000066933	MYO9A	1.13298	4.69597	6.72009	1.12753e-06	4.24854e-05	5.62158
ENSG00000135917	SLC19A3	1.33205	0.0152574	6.71748	1.13398e-06	4.26274e-05	5.61598
ENSG00000196151	WDSUB1	1.20611	3.20574	6.71508	1.13997e-06	4.26511e-05	5.6108
ENSG00000148655	LRMDA	1.06155	1.5495	6.69585	1.18908e-06	4.37678e-05	5.56936
ENSG00000214595	EML6	1.12104	1.42691	6.69585	1.18909e-06	4.37678e-05	5.56935
ENSG00000105699	LSR	-1.00773	2.36984	-6.68125	1.22781e-06	4.43712e-05	5.53787
ENSG00000110921	MVK	-1.10457	6.13008	-6.66441	1.27409e-06	4.55266e-05	5.50151
ENSG00000254996	ANKHD1-EIF4EBP3	1.20581	2.49675	6.65277	1.30713e-06	4.6498e-05	5.47636
ENSG00000106789	CORO2A	1.00609	2.78067	6.64744	1.32254e-06	4.67326e-05	5.46484
ENSG00000153071	DAB2	1.02191	7.73002	6.64333	1.33458e-06	4.70187e-05	5.45594
ENSG00000121210	TMEM131L	1.16429	4.08142	6.63252	1.36673e-06	4.7435e-05	5.43255
ENSG00000112367	FIG4	1.22609	3.99255	6.63219	1.36772e-06	4.7435e-05	5.43183
ENSG00000166938	DIS3L	1.13131	4.30439	6.62498	1.38961e-06	4.80353e-05	5.41623
ENSG00000007944	MYLIP	1.28077	2.26601	6.6231	1.39536e-06	4.80662e-05	5.41217
ENSG00000109107	ALDOC	1.07394	5.90621	6.62173	1.39958e-06	4.80662e-05	5.4092
ENSG00000215769	ARHGAP27P1-BPTFP1-KPNA2P3	1.33186	1.20742	6.60951	1.43782e-06	4.8852e-05	5.38272
ENSG00000104524	PYCR3	-1.23335	3.45815	-6.60386	1.45586e-06	4.93219e-05	5.37046
ENSG00000133789	SWAP70	1.19682	4.76882	6.60167	1.46289e-06	4.93871e-05	5.36573
ENSG00000230074	AL162231.2	1.60388	0.33909	6.59868	1.47258e-06	4.94939e-05	5.35924
ENSG00000250337	PURPL	2.28188	-1.8162	6.59868	1.47259e-06	4.94939e-05	5.35923
ENSG00000184307	ZDHHC23	1.06397	1.9233	6.55084	1.63681e-06	5.29002e-05	5.25532
ENSG00000135828	RNASEL	1.55661	0.499692	6.53943	1.67866e-06	5.3707e-05	5.2305
ENSG00000155016	CYP2U1	1.07792	3.36456	6.53497	1.69536e-06	5.40238e-05	5.22078
ENSG00000133131	MORC4	1.09181	3.36954	6.52603	1.72927e-06	5.48843e-05	5.20131
ENSG00000152763	WDR78	1.11197	1.39084	6.52058	1.75027e-06	5.52204e-05	5.18944
ENSG00000170542	SERPINB9	1.14799	2.03144	6.51165	1.78526e-06	5.61016e-05	5.16999
ENSG00000153721	CNKSR3	1.01974	4.03015	6.49899	1.83612e-06	5.71067e-05	5.14237
ENSG00000182134	TDRKH	1.01519	3.31117	6.49834	1.83879e-06	5.71067e-05	5.14094
ENSG00000124225	PMEPA1	-1.29835	1.71361	-6.49717	1.84359e-06	5.7144e-05	5.13838
ENSG00000203995	ZYG11A	1.10585	2.85849	6.49378	1.8575e-06	5.74631e-05	5.13099
ENSG00000277287	AL109976.1	1.73857	0.214527	6.49028	1.872e-06	5.77994e-05	5.12335
ENSG00000121940	CLCC1	1.00051	3.94223	6.48288	1.903e-06	5.85292e-05	5.1072
ENSG00000233822	HIST1H2BN	-1.14582	2.02495	-6.4728	1.94613e-06	5.94773e-05	5.08517
ENSG00000113448	PDE4D	1.35409	3.25573	6.46487	1.98075e-06	6.02217e-05	5.06783
ENSG00000138646	HERC5	1.25231	2.09491	6.45772	2.01248e-06	6.10695e-05	5.05221
ENSG00000157680	DGKI	-1.26181	1.61096	-6.4541	2.02879e-06	6.14471e-05	5.04428
ENSG00000134910	STT3A	1.13884	7.63119	6.44899	2.05197e-06	6.19134e-05	5.03311
ENSG00000081059	TCF7	-1.13942	3.72406	-6.44403	2.07478e-06	6.20132e-05	5.02224
ENSG00000196782	MAML3	1.46467	0.0618857	6.44243	2.08219e-06	6.20877e-05	5.01873
ENSG00000139117	CPNE8	1.11258	1.92027	6.43852	2.10037e-06	6.24263e-05	5.01018
ENSG00000099219	ERMP1	1.28246	2.66119	6.43464	2.11859e-06	6.26165e-05	5.00169
ENSG00000137462	TLR2	1.14256	2.05586	6.42981	2.14152e-06	6.30598e-05	4.99111
ENSG00000138193	PLCE1	1.05988	4.18631	6.42158	2.18116e-06	6.38912e-05	4.97308
ENSG00000163808	KIF15	1.03423	3.4662	6.41753	2.20097e-06	6.43339e-05	4.96419
ENSG00000197081	IGF2R	1.08143	7.76496	6.41282	2.22421e-06	6.47752e-05	4.95386
ENSG00000145708	CRHBP	1.75232	0.194352	6.41156	2.23048e-06	6.48188e-05	4.95109
ENSG00000205189	ZBTB10	1.04239	1.63352	6.4045	2.26588e-06	6.50811e-05	4.93561
ENSG00000188641	DPYD	1.42059	4.48488	6.40326	2.27213e-06	6.50811e-05	4.9329
ENSG00000146555	SDK1	1.15022	5.99025	6.39719	2.30313e-06	6.56213e-05	4.91958
ENSG00000234176	HSPA8P1	-2.62224	-0.449419	-6.39546	2.31204e-06	6.56494e-05	4.91578
ENSG00000164953	TMEM67	1.17308	2.65841	6.38525	2.36541e-06	6.65705e-05	4.89334
ENSG00000150627	WDR17	1.55375	0.915434	6.38352	2.37454e-06	6.67093e-05	4.88955
ENSG00000198133	TMEM229B	1.00134	0.0864908	6.38104	2.38774e-06	6.68553e-05	4.8841
ENSG00000108406	DHX40	1.25702	3.98011	6.37347	2.42849e-06	6.72743e-05	4.86746
ENSG00000078070	MCCC1	1.28611	3.49696	6.36819	2.45734e-06	6.7955e-05	4.85585
ENSG00000236028	AL354766.2	1.1196	1.10257	6.36022	2.50151e-06	6.8693e-05	4.83833
ENSG00000132470	ITGB4	1.02555	2.6559	6.34855	2.56771e-06	6.9913e-05	4.81265
ENSG00000102893	PHKB	1.13737	3.9444	6.34656	2.57916e-06	7.00027e-05	4.80827
ENSG00000176225	RTTN	1.17413	4.57529	6.34645	2.57981e-06	7.00027e-05	4.80802
ENSG00000107201	DDX58	1.09667	3.79453	6.34256	2.60239e-06	7.02508e-05	4.79946
ENSG00000174791	RIN1	-1.25035	5.12252	-6.34161	2.60788e-06	7.02508e-05	4.79738
ENSG00000135535	CD164	1.12344	7.80174	6.34107	2.61104e-06	7.02508e-05	4.79619
ENSG00000132623	ANKEF1	1.33604	-0.14221	6.33002	2.67651e-06	7.15282e-05	4.77184
ENSG00000146247	PHIP	1.02181	5.30044	6.32524	2.70531e-06	7.17581e-05	4.76131
ENSG00000114529	C3orf52	1.0563	2.79259	6.32337	2.71671e-06	7.17581e-05	4.75718
ENSG00000156869	FRRS1	1.44466	0.932152	6.32227	2.72337e-06	7.18149e-05	4.75477
ENSG00000096093	EFHC1	1.01268	4.75585	6.32126	2.72958e-06	7.18595e-05	4.75253
ENSG00000117724	CENPF	1.01372	5.31094	6.31686	2.75665e-06	7.20944e-05	4.74283
ENSG00000110799	VWF	-1.93957	-1.31774	-6.31497	2.76835e-06	7.2239e-05	4.73866
ENSG00000055917	PUM2	1.02057	6.0405	6.31303	2.78044e-06	7.22414e-05	4.73438
ENSG00000132646	PCNA	1.24436	7.71924	6.30432	2.83528e-06	7.31589e-05	4.71517
ENSG00000011465	DCN	1.43407	7.25845	6.29713	2.88142e-06	7.35919e-05	4.69929
ENSG00000235823	OLMALINC	1.19932	5.78154	6.29019	2.92664e-06	7.41408e-05	4.68398
ENSG00000137822	TUBGCP4	1.08618	4.08492	6.29007	2.92745e-06	7.41408e-05	4.68371
ENSG00000198868	MTND4LP30	-2.67206	-1.14421	-6.28366	2.96987e-06	7.49364e-05	4.66956
ENSG00000187240	DYNC2H1	1.1019	3.53977	6.28309	2.9737e-06	7.49364e-05	4.66829
ENSG00000149948	HMGA2	-1.07722	5.23657	-6.27641	3.01869e-06	7.571e-05	4.65352
ENSG00000269900	RMRP	-4.05637	-1.09531	-6.27324	3.04025e-06	7.60111e-05	4.64652
ENSG00000117616	RSRP1	1.45059	4.14016	6.25961	3.13488e-06	7.76316e-05	4.61638
ENSG00000127914	AKAP9	1.07719	3.65648	6.25547	3.16421e-06	7.76406e-05	4.60722
ENSG00000164951	PDP1	1.13179	4.51354	6.24732	3.22277e-06	7.83568e-05	4.58918
ENSG00000151690	MFSD6	1.06233	4.28043	6.24465	3.24216e-06	7.8591e-05	4.58329
ENSG00000174485	DENND4A	1.1219	4.34131	6.24057	3.27215e-06	7.90737e-05	4.57423
ENSG00000083168	KAT6A	1.03509	6.02784	6.23318	3.32703e-06	7.99141e-05	4.55787
ENSG00000164291	ARSK	1.09232	2.48413	6.21861	3.43806e-06	8.17056e-05	4.52559
ENSG00000023445	BIRC3	1.44246	2.49488	6.21791	3.44355e-06	8.17056e-05	4.52402
ENSG00000138029	HADHB	1.09546	6.03618	6.21771	3.44505e-06	8.17056e-05	4.52359
ENSG00000198961	PJA2	1.06313	5.78359	6.20928	3.51119e-06	8.24247e-05	4.50488
ENSG00000278974	AC093909.6	1.53205	-0.307998	6.20886	3.51449e-06	8.24247e-05	4.50396
ENSG00000137727	ARHGAP20	1.26774	1.1356	6.20162	3.57235e-06	8.32179e-05	4.4879
ENSG00000115392	FANCL	1.19438	4.57202	6.20136	3.57448e-06	8.32179e-05	4.48731
ENSG00000124216	SNAI1	-1.31424	2.38753	-6.19907	3.593e-06	8.33529e-05	4.48223
ENSG00000073910	FRY	1.186	2.85637	6.1987	3.596e-06	8.33529e-05	4.48141
ENSG00000010810	FYN	1.06786	5.8031	6.19646	3.61422e-06	8.36532e-05	4.47644
ENSG00000177374	HIC1	-1.17507	3.70715	-6.19356	3.63799e-06	8.40809e-05	4.46999
ENSG00000119922	IFIT2	1.57506	2.81411	6.19266	3.64533e-06	8.41284e-05	4.46801
ENSG00000253485	PCDHGA5	1.28627	0.609201	6.19181	3.65237e-06	8.41686e-05	4.46611
ENSG00000155304	HSPA13	1.02951	4.63314	6.18069	3.74526e-06	8.55651e-05	4.44141
ENSG00000170271	FAXDC2	1.0597	3.93229	6.17955	3.7549e-06	8.56624e-05	4.43888
ENSG00000119203	CPSF3	1.10857	5.18538	6.16758	3.8579e-06	8.70411e-05	4.41226
ENSG00000155085	AK9	1.32659	1.64006	6.16318	3.89643e-06	8.751e-05	4.40249
ENSG00000263327	TAPT1-AS1	1.25417	0.369915	6.15681	3.95293e-06	8.84044e-05	4.38833
ENSG00000270157	AC004918.3	1.04162	0.58199	6.14938	4.02001e-06	8.92768e-05	4.37177
ENSG00000272405	AL365181.3	1.23648	-0.144443	6.14414	4.0679e-06	8.98385e-05	4.36013
ENSG00000133026	MYH10	1.0777	6.74659	6.14127	4.09445e-06	9.01743e-05	4.35373
ENSG00000112992	NNT	1.11611	6.02592	6.13405	4.16196e-06	9.11761e-05	4.33764
ENSG00000144935	TRPC1	1.07561	3.88888	6.13061	4.1945e-06	9.16165e-05	4.32998
ENSG00000223547	ZNF844	1.03004	2.69997	6.12652	4.23348e-06	9.22144e-05	4.32088
ENSG00000172167	MTBP	1.10427	3.61947	6.12355	4.26212e-06	9.27113e-05	4.31425
ENSG00000211445	GPX3	1.02353	4.61902	6.12005	4.296e-06	9.32658e-05	4.30646
ENSG00000122299	ZC3H7A	1.03061	5.09384	6.11018	4.39327e-06	9.4727e-05	4.28444
ENSG00000130024	PHF10	1.28632	4.71057	6.10951	4.39989e-06	9.4727e-05	4.28296
ENSG00000135541	AHI1	1.00316	3.68282	6.10866	4.4084e-06	9.4727e-05	4.28106
ENSG00000271147	ARMCX5-GPRASP2	1.1436	1.1346	6.09858	4.51031e-06	9.64351e-05	4.25858
ENSG00000148219	ASTN2	1.24609	1.19026	6.0948	4.5492e-06	9.68364e-05	4.25013
ENSG00000172869	DMXL1	1.16009	4.61836	6.09323	4.56546e-06	9.68495e-05	4.24662
ENSG00000104321	TRPA1	1.26759	1.59492	6.09244	4.57359e-06	9.68495e-05	4.24487
ENSG00000152409	JMY	1.01285	4.04117	6.09182	4.58011e-06	9.68495e-05	4.24347
ENSG00000132530	XAF1	1.3295	2.83472	6.0918	4.58026e-06	9.68495e-05	4.24344
ENSG00000161381	PLXDC1	1.03313	1.47898	6.09109	4.58764e-06	9.68766e-05	4.24185
ENSG00000038002	AGA	1.32429	2.23558	6.08985	4.60056e-06	9.69152e-05	4.23909
ENSG00000137642	SORL1	1.05214	1.2331	6.07892	4.71617e-06	9.84144e-05	4.21467
ENSG00000087301	TXNDC16	1.17394	3.25612	6.07302	4.77981e-06	9.94814e-05	4.20149
ENSG00000162595	DIRAS3	1.28378	2.54713	6.06262	4.89416e-06	0.000101202	4.17823
ENSG00000148541	FAM13C	1.70395	0.446563	6.0626	4.89432e-06	0.000101202	4.1782
ENSG00000138688	KIAA1109	1.20921	5.14477	6.05092	5.02611e-06	0.00010299	4.15206
ENSG00000006715	VPS41	1.05068	4.91014	6.04216	5.12726e-06	0.000104045	4.13246
ENSG00000230183	CNOT6LP1	1.90611	-0.920146	6.04188	5.13054e-06	0.000104045	4.13183
ENSG00000285744		1.30238	1.88837	6.04081	5.14301e-06	0.000104045	4.12945
ENSG00000100784	RPS6KA5	1.01978	2.70713	6.03919	5.16198e-06	0.000104296	4.12582
ENSG00000255197	AC090559.1	-1.27243	0.0277824	-6.03128	5.25575e-06	0.00010552	4.10811
ENSG00000224861	YBX1P1	-1.08848	2.43102	-6.03032	5.26724e-06	0.000105617	4.10597
ENSG00000102699	PARP4	1.11133	6.4161	6.01838	5.41249e-06	0.00010758	4.07921
ENSG00000196544	BORCS6	-1.41395	1.02708	-6.01528	5.45079e-06	0.000107706	4.07227
ENSG00000169891	REPS2	1.11439	4.60411	6.00941	5.52429e-06	0.000108715	4.05909
ENSG00000144674	GOLGA4	1.32604	4.88713	6.00705	5.55406e-06	0.000108923	4.05381
ENSG00000259316	AC087632.1	1.41976	0.0673748	6.00204	5.61781e-06	0.000109472	4.04258
ENSG00000274641	HIST1H2BO	-1.80357	2.35626	-5.98611	5.82577e-06	0.000112051	4.00682
ENSG00000100027	YPEL1	1.56403	0.255764	5.98576	5.83037e-06	0.000112051	4.00605
ENSG00000128284	APOL3	1.12646	3.27601	5.9756	5.96714e-06	0.000113769	3.98324
ENSG00000225137	DYNC1I2P1	1.25727	0.57889	5.9745	5.9822e-06	0.00011392	3.98076
ENSG00000175471	MCTP1	1.22899	1.7456	5.97346	5.99638e-06	0.000114053	3.97843
ENSG00000131015	ULBP2	1.10046	1.82487	5.96343	6.13532e-06	0.000115615	3.95589
ENSG00000198677	TTC37	1.22415	4.4962	5.9571	6.2247e-06	0.000116277	3.94167
ENSG00000176024	ZNF613	1.05714	1.28006	5.95696	6.22672e-06	0.000116277	3.94135
ENSG00000029534	ANK1	1.06025	1.10445	5.95252	6.2902e-06	0.000116983	3.93137
ENSG00000165959	CLMN	1.0272	3.40436	5.94494	6.40021e-06	0.000118475	3.91431
ENSG00000136040	PLXNC1	1.03699	2.3093	5.93816	6.50017e-06	0.000120046	3.89907
ENSG00000115839	RAB3GAP1	1.03095	4.96915	5.93341	6.57111e-06	0.000120462	3.88839
ENSG00000105856	HBP1	1.0054	4.09602	5.93313	6.57537e-06	0.000120462	3.88775
ENSG00000177409	SAMD9L	1.02776	3.75267	5.91745	6.81572e-06	0.000123527	3.85244
ENSG00000111335	OAS2	2.14778	2.45192	5.91713	6.82072e-06	0.000123527	3.85172
ENSG00000117000	RLF	1.21017	4.17282	5.892	7.22494e-06	0.000129959	3.79508
ENSG00000137821	LRRC49	1.18978	2.73643	5.88119	7.40628e-06	0.000131878	3.77069
ENSG00000116678	LEPR	1.23143	3.40805	5.86992	7.60018e-06	0.000134663	3.74527
ENSG00000137145	DENND4C	1.04904	4.70681	5.86911	7.61444e-06	0.000134663	3.74343
ENSG00000184979	USP18	1.19683	2.26305	5.8667	7.65661e-06	0.00013472	3.738
ENSG00000283196	AC006453.2	1.05486	3.17673	5.86121	7.75374e-06	0.000135784	3.72559
ENSG00000127955	GNAI1	1.10278	3.51829	5.85671	7.83418e-06	0.000136664	3.71544
ENSG00000168309	FAM107A	1.69536	-0.406843	5.84348	8.07604e-06	0.000140081	3.68553
ENSG00000120860	WASHC3	1.08286	3.134	5.84335	8.07839e-06	0.000140081	3.68525
ENSG00000106804	C5	1.38488	1.61202	5.84211	8.10139e-06	0.000140327	3.68245
ENSG00000262410	AC024361.1	1.63525	-1.37477	5.8408	8.12584e-06	0.000140597	3.67948
ENSG00000162300	ZFPL1	1.1383	2.8696	5.83154	8.30081e-06	0.000143002	3.65853
ENSG00000148450	MSRB2	1.17304	1.55208	5.83095	8.31199e-06	0.000143002	3.6572
ENSG00000267886	AC074135.1	1.06318	3.60594	5.82472	8.43203e-06	0.000144546	3.6431
ENSG00000203865	ATP1A1-AS1	1.17349	0.714697	5.82452	8.43589e-06	0.000144546	3.64265
ENSG00000105246	EBI3	1.05728	1.4444	5.82072	8.50988e-06	0.000145657	3.63406
ENSG00000100575	TIMM9	1.16724	3.48341	5.81856	8.55223e-06	0.000146225	3.62918
ENSG00000237424	FOXD2-AS1	1.06312	1.08969	5.81713	8.58037e-06	0.000146281	3.62594
ENSG00000184908	CLCNKB	1.76505	-0.858997	5.81406	8.64137e-06	0.000146606	3.61898
ENSG00000132386	SERPINF1	1.02407	6.35093	5.81354	8.65163e-06	0.000146606	3.61781
ENSG00000135378	PRRG4	1.03906	0.767673	5.81225	8.67727e-06	0.000146606	3.6149
ENSG00000153774	CFDP1	1.36277	3.53603	5.8122	8.67833e-06	0.000146606	3.61478
ENSG00000256673	AC141557.1	1.02558	0.98526	5.80093	8.90646e-06	0.000148919	3.58925
ENSG00000137309	HMGA1	-1.14999	9.99086	-5.78977	9.13827e-06	0.000150919	3.56398
ENSG00000144182	LIPT1	1.11454	1.296	5.78865	9.16206e-06	0.000150919	3.56142
ENSG00000196693	ZNF33B	1.18879	2.27696	5.78756	9.18497e-06	0.000151025	3.55896
ENSG00000175216	CKAP5	1.16166	7.25949	5.78514	9.23645e-06	0.000151567	3.55347
ENSG00000185973	TMLHE	1.23303	2.15647	5.78302	9.28169e-06	0.000151996	3.54866
ENSG00000163354	DCST2	1.11173	0.572993	5.78243	9.29427e-06	0.000152045	3.54733
ENSG00000137261	KIAA0319	1.11899	-0.373081	5.77873	9.37389e-06	0.0001528	3.53894
ENSG00000196972	SMIM10L2B	-1.66549	0.396585	-5.76987	9.5673e-06	0.000154603	3.51885
ENSG00000251136	AF117829.1	1.07641	1.46551	5.76709	9.62888e-06	0.000154911	3.51254
ENSG00000185130	HIST1H2BL	-2.12366	1.12362	-5.75623	9.87311e-06	0.000157307	3.4879
ENSG00000163947	ARHGEF3	1.13815	3.17416	5.74761	1.00714e-05	0.000159826	3.46834
ENSG00000186300	ZNF555	1.11474	1.74313	5.73789	1.03001e-05	0.000162644	3.44625
ENSG00000139597	N4BP2L1	1.40012	0.695555	5.73557	1.03554e-05	0.000163025	3.44098
ENSG00000176692	FOXC2	-1.34851	3.4679	-5.73242	1.04309e-05	0.000163796	3.43384
ENSG00000122033	MTIF3	1.26294	2.3815	5.73226	1.04349e-05	0.000163796	3.43347
ENSG00000278272	HIST1H3C	-1.88783	1.85494	-5.72937	1.05048e-05	0.000164634	3.4269
ENSG00000173226	IQCB1	1.03687	3.27794	5.71791	1.07866e-05	0.000167262	3.40086
ENSG00000124212	PTGIS	2.34024	0.295715	5.71621	1.08291e-05	0.000167667	3.39699
ENSG00000100100	PIK3IP1	-1.17101	2.16917	-5.71515	1.08556e-05	0.000167914	3.39459
ENSG00000124610	HIST1H1A	-2.93579	-0.616772	-5.71189	1.0938e-05	0.000168859	3.38715
ENSG00000175356	SCUBE2	1.21455	0.0945575	5.69989	1.12458e-05	0.000172671	3.35985
ENSG00000157456	CCNB2	1.11205	6.79636	5.69493	1.13755e-05	0.000173259	3.34857
ENSG00000166971	AKTIP	1.02893	2.10012	5.69317	1.14219e-05	0.000173632	3.34457
ENSG00000185745	IFIT1	1.11324	2.49431	5.68782	1.15641e-05	0.000175627	3.3324
ENSG00000137463	MGARP	1.77447	-1.10811	5.68602	1.16125e-05	0.000176193	3.32829
ENSG00000162645	GBP2	1.56612	2.89645	5.6805	1.17618e-05	0.000177949	3.31573
ENSG00000109775	UFSP2	1.07066	3.33159	5.67983	1.178e-05	0.000178055	3.31421
ENSG00000035928	RFC1	1.10117	5.21245	5.67218	1.19908e-05	0.000180033	3.29676
ENSG00000091622	PITPNM3	-1.20442	1.91144	-5.67039	1.20406e-05	0.000180145	3.29269
ENSG00000080031	PTPRH	1.27258	0.359006	5.66564	1.21737e-05	0.00018176	3.28187
ENSG00000058673	ZC3H11A	1.12718	0.174947	5.66327	1.22408e-05	0.00018259	3.27647
ENSG00000260563	AC132872.1	1.1715	0.12614	5.65757	1.24036e-05	0.000183979	3.26347
ENSG00000232284	GNG12-AS1	1.15777	0.233948	5.65706	1.24182e-05	0.000183979	3.26232
ENSG00000228253	MT-ATP8	-1.50107	9.77855	-5.6559	1.24518e-05	0.000184182	3.25966
ENSG00000285600		1.18661	1.84859	5.64246	1.28459e-05	0.000188087	3.22902
ENSG00000115825	PRKD3	1.02713	5.80455	5.64041	1.29071e-05	0.000188809	3.22434
ENSG00000088340	FER1L4	1.32033	2.3675	5.63982	1.29247e-05	0.000188894	3.223
ENSG00000116209	TMEM59	1.01353	5.68971	5.63561	1.30516e-05	0.000189702	3.21339
ENSG00000104375	STK3	1.19515	2.23093	5.63031	1.32132e-05	0.000190656	3.20129
ENSG00000232187	FTH1P7	1.121	0.554926	5.62944	1.32397e-05	0.000190693	3.19932
ENSG00000260454	AL355607.2	2.12184	-0.816462	5.62136	1.34903e-05	0.000193601	3.18088
ENSG00000021826	CPS1	1.08476	2.66213	5.61604	1.36581e-05	0.000195304	3.16872
ENSG00000171503	ETFDH	1.05596	2.33297	5.61468	1.37013e-05	0.000195632	3.16561
ENSG00000129003	VPS13C	1.17962	4.519	5.61115	1.3814e-05	0.000196824	3.15756
ENSG00000227885	AL590652.1	1.59041	-0.426659	5.60474	1.40213e-05	0.000199243	3.14291
ENSG00000124257	NEURL2	1.018	0.550459	5.60332	1.40676e-05	0.000199294	3.13967
ENSG00000162654	GBP4	1.15937	1.86002	5.59913	1.42052e-05	0.000200601	3.13009
ENSG00000226360	RPL10AP6	1.82263	-0.913467	5.59806	1.42406e-05	0.000200745	3.12765
ENSG00000040341	STAU2	1.08139	3.60452	5.59365	1.43875e-05	0.000202099	3.11755
ENSG00000168672	FAM84B	1.52973	0.991647	5.59094	1.44782e-05	0.000203014	3.11137
ENSG00000141384	TAF4B	1.04766	2.54528	5.58728	1.4602e-05	0.000204031	3.103
ENSG00000095015	MAP3K1	1.04347	2.94434	5.5803	1.4841e-05	0.000206643	3.08704
ENSG00000279968	GVQW2	1.85248	-1.69075	5.57661	1.49688e-05	0.000207333	3.07861
ENSG00000215493	AC007731.2	1.40685	0.886201	5.57624	1.49818e-05	0.000207333	3.07775
ENSG00000109339	MAPK10	1.3375	1.32376	5.57386	1.50649e-05	0.000207941	3.07231
ENSG00000183878	UTY	1.11651	-0.329634	5.57219	1.51236e-05	0.000208345	3.06849
ENSG00000198856	OSTC	1.2195	5.62706	5.57094	1.51678e-05	0.000208345	3.06562
ENSG00000272316	AL021368.2	1.5452	-1.35047	5.5665	1.5325e-05	0.000209891	3.05548
ENSG00000234630	AC245060.2	1.09184	1.57053	5.55359	1.57929e-05	0.000214819	3.0259
ENSG00000186704	DTX2P1	1.23387	2.12944	5.54113	1.62577e-05	0.000218155	2.99738
ENSG00000150471	ADGRL3	1.55203	2.04844	5.5339	1.6534e-05	0.000219564	2.98081
ENSG00000167861	HID1	1.11268	0.213957	5.53333	1.6556e-05	0.000219564	2.9795
ENSG00000176171	BNIP3	1.11819	5.7478	5.53253	1.65868e-05	0.000219789	2.97768
ENSG00000163131	CTSS	1.14738	0.10449	5.52425	1.69101e-05	0.000221854	2.9587
ENSG00000235587	GAPDHP65	-1.71282	1.40821	-5.52246	1.69806e-05	0.000222596	2.95461
ENSG00000146411	SLC2A12	1.54201	0.728154	5.51803	1.71571e-05	0.00022417	2.94444
ENSG00000265298	AC132812.1	1.1355	1.86228	5.51524	1.7269e-05	0.000225145	2.93805
ENSG00000256683	ZNF350	1.05695	1.17048	5.51511	1.72742e-05	0.000225145	2.93775
ENSG00000173166	RAPH1	1.09023	2.57926	5.5108	1.74489e-05	0.000226494	2.92785
ENSG00000110002	VWA5A	1.25919	1.37594	5.50213	1.78053e-05	0.000229435	2.90798
ENSG00000172164	SNTB1	1.14464	3.86045	5.499	1.79361e-05	0.000230188	2.90078
ENSG00000154639	CXADR	1.31533	1.21126	5.49426	1.81354e-05	0.000231809	2.88992
ENSG00000157214	STEAP2	1.06856	4.66667	5.48341	1.86006e-05	0.000236804	2.86501
ENSG00000100271	TTLL1	1.19706	2.37841	5.48061	1.8723e-05	0.000238171	2.85857
ENSG00000143786	CNIH3	1.02495	1.27465	5.47698	1.8882e-05	0.00023962	2.85025
ENSG00000159335	PTMS	-1.6119	7.68564	-5.47094	1.91505e-05	0.000241293	2.83637
ENSG00000140259	MFAP1	1.08171	2.44853	5.46982	1.92006e-05	0.000241733	2.8338
ENSG00000213793	ZNF888	1.25823	1.4285	5.46652	1.93492e-05	0.000243026	2.82622
ENSG00000164161	HHIP	-1.038	3.12512	-5.45298	1.99715e-05	0.000247746	2.7951
ENSG00000040731	CDH10	1.60812	0.561414	5.4526	1.99891e-05	0.000247746	2.79423
ENSG00000113758	DBN1	-1.00965	7.24142	-5.44488	2.03536e-05	0.000250886	2.77647
ENSG00000202198	RF00100	-4.94571	-0.162522	-5.44101	2.05386e-05	0.000252384	2.76757
ENSG00000225614	ZNF469	-1.35489	4.21305	-5.44006	2.05841e-05	0.000252552	2.7654
ENSG00000173230	GOLGB1	1.13069	5.24338	5.43743	2.07115e-05	0.000253528	2.75934
ENSG00000153714	LURAP1L	1.01051	3.72735	5.43241	2.09559e-05	0.00025534	2.7478
ENSG00000244694	PTCHD4	1.48177	0.455358	5.4308	2.10353e-05	0.000255838	2.74409
ENSG00000117266	CDK18	1.12207	2.18741	5.42808	2.11697e-05	0.000256658	2.73783
ENSG00000274290	HIST1H2BE	-1.63392	0.0892223	-5.4175	2.17002e-05	0.000261207	2.71349
ENSG00000129422	MTUS1	1.07097	3.44936	5.4165	2.17512e-05	0.000261624	2.71119
ENSG00000250451	HOXC-AS1	-2.99418	-1.32466	-5.41465	2.18455e-05	0.000262053	2.70693
ENSG00000152229	PSTPIP2	1.27983	0.564493	5.41298	2.19314e-05	0.000262572	2.70308
ENSG00000143772	ITPKB	1.24023	2.43103	5.4127	2.19457e-05	0.000262572	2.70244
ENSG00000069702	TGFBR3	1.04419	5.55536	5.41125	2.20204e-05	0.00026307	2.69909
ENSG00000274618	HIST1H4F	-2.75397	0.279129	-5.40721	2.22295e-05	0.000264971	2.6898
ENSG00000196776	CD47	1.09297	6.13253	5.40555	2.23161e-05	0.000265506	2.68598
ENSG00000139971	C14orf37	1.13704	0.335368	5.40539	2.23245e-05	0.000265506	2.68562
ENSG00000179454	KLHL28	1.1161	0.886538	5.39964	2.26275e-05	0.000268307	2.67236
ENSG00000233927	RPS28	1.10967	7.75445	5.398	2.27145e-05	0.000269138	2.66859
ENSG00000272787	AC253536.6	1.0703	-0.674946	5.39257	2.30054e-05	0.000271775	2.65608
ENSG00000134759	ELP2	1.10929	4.44489	5.3842	2.34615e-05	0.000275118	2.63679
ENSG00000243811	APOBEC3D	1.56679	-0.625145	5.38228	2.3567e-05	0.000275961	2.63238
ENSG00000259721	AC090877.2	-1.54188	-0.227509	-5.37333	2.40674e-05	0.000280158	2.61173
ENSG00000177694	NAALADL2	1.26572	1.61521	5.36846	2.43434e-05	0.000281516	2.60052
ENSG00000132436	FIGNL1	1.019	3.65733	5.36668	2.44453e-05	0.000282158	2.59641
ENSG00000116791	CRYZ	1.02172	3.99114	5.3636	2.4623e-05	0.000283102	2.5893
ENSG00000279528	AC115618.3	1.17702	1.089	5.35947	2.48628e-05	0.000285241	2.57977
ENSG00000150593	PDCD4	1.0914	1.98916	5.35305	2.52399e-05	0.000287418	2.56498
ENSG00000064042	LIMCH1	1.05611	1.14569	5.35215	2.52936e-05	0.000287486	2.56289
ENSG00000158769	F11R	1.75673	-1.06706	5.34897	2.54832e-05	0.000288686	2.55555
ENSG00000083857	FAT1	1.06105	1.00372	5.34886	2.54899e-05	0.000288686	2.55529
ENSG00000169554	ZEB2	1.04142	5.1755	5.34828	2.55241e-05	0.000288867	2.55397
ENSG00000077380	DYNC1I2	1.07598	4.77449	5.34761	2.55647e-05	0.000288916	2.55241
ENSG00000225840	AC010970.1	-3.43369	-1.64124	-5.34248	2.58742e-05	0.000291172	2.54058
ENSG00000120549	KIAA1217	1.04068	3.66449	5.32746	2.68035e-05	0.000299931	2.50591
ENSG00000114023	FAM162A	1.23479	4.66811	5.32515	2.69497e-05	0.000300932	2.50056
ENSG00000151892	GFRA1	1.12617	2.8877	5.32329	2.70675e-05	0.000301688	2.49627
ENSG00000106034	CPED1	1.12414	4.15764	5.31688	2.74785e-05	0.000305122	2.48147
ENSG00000198721	ECI2	1.14415	4.22625	5.30352	2.83555e-05	0.000313329	2.45059
ENSG00000214425	LRRC37A4P	1.04824	2.12714	5.29927	2.86402e-05	0.000315817	2.44078
ENSG00000198695	MT-ND6	-1.6105	9.40562	-5.29788	2.87342e-05	0.000316309	2.43756
ENSG00000183486	MX2	1.69129	0.819629	5.29772	2.87445e-05	0.000316309	2.43721
ENSG00000230409	TCEA1P2	1.45805	1.64372	5.29427	2.89788e-05	0.000317131	2.42923
ENSG00000196214	ZNF766	1.03943	2.27176	5.2885	2.93754e-05	0.000320103	2.41587
ENSG00000129194	SOX15	-1.02481	2.18066	-5.27698	3.01827e-05	0.00032538	2.38924
ENSG00000168078	PBK	1.08878	3.25414	5.27068	3.06338e-05	0.000329252	2.37466
ENSG00000100650	SRSF5	1.01575	5.50954	5.26464	3.10721e-05	0.000332712	2.3607
ENSG00000213539	YBX1P6	-1.91537	-0.316206	-5.26171	3.12877e-05	0.000333002	2.35391
ENSG00000132300	PTCD3	1.02066	4.67738	5.26083	3.1352e-05	0.000333464	2.35189
ENSG00000172215	CXCR6	1.86945	-1.28923	5.25627	3.16911e-05	0.000336171	2.34132
ENSG00000104313	EYA1	1.18696	4.55084	5.25464	3.18132e-05	0.000336895	2.33755
ENSG00000152642	GPD1L	1.12484	2.52815	5.25213	3.20018e-05	0.000337974	2.33174
ENSG00000091428	RAPGEF4	1.40641	0.179372	5.25174	3.20311e-05	0.000337974	2.33084
ENSG00000083097	DOPEY1	1.04146	2.97868	5.24771	3.23364e-05	0.000339842	2.32152
ENSG00000200087	SNORA73B	-2.02798	0.461331	-5.24605	3.24636e-05	0.000340729	2.31766
ENSG00000138823	MTTP	1.18805	-1.14087	5.24212	3.27655e-05	0.00034262	2.30857
ENSG00000170537	TMC7	1.02356	0.0622101	5.2403	3.29063e-05	0.000343787	2.30436
ENSG00000218891	ZNF579	-1.2178	3.87526	-5.23852	3.30447e-05	0.000344435	2.30024
ENSG00000180938	ZNF572	1.1078	1.01879	5.23839	3.3055e-05	0.000344435	2.29993
ENSG00000198554	WDHD1	1.00698	3.97469	5.23681	3.31779e-05	0.000345263	2.29628
ENSG00000137965	IFI44	1.1435	1.21442	5.23548	3.32823e-05	0.000345985	2.2932
ENSG00000181690	PLAG1	1.00813	2.67098	5.22395	3.42e-05	0.000352668	2.26648
ENSG00000146409	SLC18B1	1.03894	1.76727	5.21317	3.5081e-05	0.000359654	2.24149
ENSG00000213700	RPL17P50	1.69056	-0.220521	5.21175	3.51988e-05	0.000360396	2.2382
ENSG00000088387	DOCK9	1.04468	4.407	5.2108	3.52774e-05	0.000360969	2.23601
ENSG00000144057	ST6GAL2	-1.57676	4.51935	-5.20808	3.55045e-05	0.000362775	2.22971
ENSG00000086065	CHMP5	1.19695	4.79724	5.20721	3.55775e-05	0.000363105	2.22769
ENSG00000089127	OAS1	1.402	2.13937	5.20179	3.60359e-05	0.000366139	2.21512
ENSG00000277157	HIST1H4D	-3.43372	-1.06967	-5.19928	3.62494e-05	0.000367134	2.20931
ENSG00000139209	SLC38A4	1.18545	0.762665	5.19616	3.65173e-05	0.000369143	2.20208
ENSG00000241634	AC069499.1	1.05825	1.85652	5.19187	3.68896e-05	0.000371724	2.19212
ENSG00000232573	RPL3P4	1.95866	-0.309926	5.18912	3.71295e-05	0.000373669	2.18575
ENSG00000112249	ASCC3	1.01657	4.91438	5.18603	3.74019e-05	0.000374746	2.17857
ENSG00000163347	CLDN1	1.40137	1.88909	5.18381	3.75987e-05	0.000375775	2.17342
ENSG00000095002	MSH2	1.10289	4.52697	5.18134	3.7818e-05	0.000377018	2.16771
ENSG00000105499	PLA2G4C	1.10564	0.209231	5.17964	3.79707e-05	0.000378067	2.16375
ENSG00000019995	ZRANB1	1.15916	1.8945	5.17829	3.80916e-05	0.000378323	2.16063
ENSG00000162302	RPS6KA4	-1.03148	5.12766	-5.17729	3.8182e-05	0.000378984	2.1583
ENSG00000187109	NAP1L1	1.2645	7.75805	5.17652	3.82514e-05	0.000379436	2.15652
ENSG00000278588	HIST1H2BI	-2.54171	-0.272203	-5.17234	3.86313e-05	0.000382965	2.14681
ENSG00000106258	CYP3A5	1.49784	0.0273802	5.16811	3.90187e-05	0.000384886	2.13701
ENSG00000223361	FTH1P10	2.01764	0.546215	5.16778	3.90491e-05	0.000384947	2.13625
ENSG00000189057	FAM111B	1.31104	4.227	5.16679	3.91412e-05	0.000385616	2.13393
ENSG00000281181	FP236383.3	-4.85819	0.806203	-5.15849	3.99166e-05	0.000389634	2.11467
ENSG00000065060	UHRF1BP1	1.12124	5.17967	5.14371	4.13358e-05	0.000400293	2.08036
ENSG00000245498	AP000866.1	1.03012	0.293875	5.14161	4.1542e-05	0.000401844	2.07548
ENSG00000256742	AC145422.1	1.80077	-0.561712	5.1371	4.19876e-05	0.000404212	2.065
ENSG00000138449	SLC40A1	1.22991	0.96722	5.13649	4.20475e-05	0.000404475	2.0636
ENSG00000196358	NTNG2	-1.10571	1.51314	-5.13535	4.21618e-05	0.00040533	2.06093
ENSG00000072041	SLC6A15	1.00356	3.64538	5.12831	4.28699e-05	0.000410153	2.04458
ENSG00000257704	INAFM1	-1.05878	3.21351	-5.11671	4.40634e-05	0.00041946	2.01762
ENSG00000197142	ACSL5	1.31106	0.853295	5.11466	4.42777e-05	0.000420908	2.01286
ENSG00000145390	USP53	1.00214	3.68013	5.11458	4.42852e-05	0.000420908	2.01269
ENSG00000137975	CLCA2	1.86228	-1.47606	5.11085	4.46788e-05	0.000423636	2.004
ENSG00000185112	FAM43A	-1.22688	0.225587	-5.10298	4.55193e-05	0.0004279	1.98571
ENSG00000276368	HIST1H2AJ	-2.59969	-0.705129	-5.09738	4.61269e-05	0.000431957	1.97269
ENSG00000227001	NBPF2P	1.21502	-0.0844226	5.0888	4.70732e-05	0.000439267	1.95275
ENSG00000197050	ZNF420	1.40311	0.225788	5.07782	4.8314e-05	0.000449204	1.92721
ENSG00000198840	MT-ND3	-1.49799	8.97875	-5.07763	4.83359e-05	0.000449204	1.92677
ENSG00000152778	IFIT5	1.00216	3.37633	5.0763	4.8489e-05	0.000450101	1.92366
ENSG00000158315	RHBDL2	1.12165	0.179942	5.07184	4.90041e-05	0.000453295	1.91329
ENSG00000275714	HIST1H3A	-2.1206	0.21694	-5.07099	4.91036e-05	0.000453687	1.9113
ENSG00000164342	TLR3	1.09404	-0.354419	5.07064	4.91441e-05	0.000453799	1.91049
ENSG00000057294	PKP2	1.35253	0.736947	5.0688	4.93582e-05	0.000455246	1.90622
ENSG00000170222	ADPRM	1.03598	1.53469	5.06767	4.94912e-05	0.000456209	1.90358
ENSG00000129197	RPAIN	1.10095	3.15197	5.06303	5.00386e-05	0.000459603	1.89279
ENSG00000105583	WDR83OS	1.12339	1.73961	5.06028	5.03661e-05	0.000461864	1.88638
ENSG00000278677	HIST1H2AM	-1.86034	0.37804	-5.05653	5.08154e-05	0.000464111	1.87767
ENSG00000211459	MT-RNR1	-1.80352	11.7092	-5.05336	5.11993e-05	0.000466544	1.87028
ENSG00000064102	INTS13	1.08774	3.83378	5.04958	5.166e-05	0.000469398	1.86149
ENSG00000169946	ZFPM2	1.02021	4.15376	5.04598	5.21041e-05	0.000471971	1.85309
ENSG00000143196	DPT	1.90406	0.0178362	5.04551	5.21618e-05	0.000471971	1.852
ENSG00000067992	PDK3	1.01092	1.65816	5.04528	5.21903e-05	0.000471971	1.85146
ENSG00000161896	IP6K3	2.0953	-1.62832	5.04394	5.23569e-05	0.000472347	1.84834
ENSG00000134419	RPS15A	1.22911	7.88601	5.04382	5.23708e-05	0.000472347	1.84808
ENSG00000166578	IQCD	1.07369	0.354334	5.03429	5.35692e-05	0.000481789	1.82587
ENSG00000273466	AC012510.1	1.61851	0.798303	5.02493	5.47721e-05	0.000489562	1.80408
ENSG00000198056	PRIM1	1.20016	3.93324	5.02368	5.49354e-05	0.000490746	1.80116
ENSG00000086666	ZFAND6	1.00258	2.74899	5.01958	5.54723e-05	0.000494709	1.79161
ENSG00000119714	GPR68	-1.1393	2.54525	-5.01909	5.55378e-05	0.000495015	1.79046
ENSG00000067177	PHKA1	1.07912	3.06848	5.0173	5.57732e-05	0.000495724	1.78631
ENSG00000214776	AC092821.1	1.26354	0.332342	5.01513	5.60619e-05	0.000497178	1.78124
ENSG00000274267	HIST1H3B	-1.30787	1.15361	-5.00735	5.71068e-05	0.000504195	1.76312
ENSG00000280143	AP000892.3	-1.23687	1.23015	-5.00583	5.7314e-05	0.000505624	1.75957
ENSG00000051180	RAD51	1.61921	0.707811	5.00196	5.78434e-05	0.000509849	1.75054
ENSG00000111144	LTA4H	1.08787	5.04423	4.99963	5.81648e-05	0.000511265	1.74511
ENSG00000158623	COPG2	1.05767	5.03266	4.99922	5.82207e-05	0.00051128	1.74416
ENSG00000183160	TMEM119	-1.0944	5.45945	-4.99887	5.82699e-05	0.000511341	1.74334
ENSG00000133321	RARRES3	1.05037	2.5505	4.99781	5.84166e-05	0.000512345	1.74087
ENSG00000128394	APOBEC3F	1.05487	2.9096	4.99675	5.85638e-05	0.000513168	1.7384
ENSG00000025039	RRAGD	1.10636	1.14284	4.99468	5.88522e-05	0.000514746	1.73358
ENSG00000276903	HIST1H2AL	-2.12967	1.01431	-4.99153	5.92941e-05	0.000517757	1.72624
ENSG00000185986	SDHAP3	1.01379	1.47493	4.98833	5.97473e-05	0.000520001	1.71877
ENSG00000284879	AC133644.3	1.38882	-0.0387864	4.98556	6.01418e-05	0.000522006	1.71231
ENSG00000277224	HIST1H2BF	-1.66654	0.45066	-4.98284	6.05313e-05	0.000524528	1.70598
ENSG00000176532	PRR15	-1.17237	-0.231056	-4.97677	6.14111e-05	0.000530417	1.69182
ENSG00000214223	HNRNPA1P10	1.25092	-0.6087	4.9759	6.15377e-05	0.000530646	1.6898
ENSG00000177842	ZNF620	1.22142	0.547273	4.97166	6.21615e-05	0.000534576	1.67991
ENSG00000175643	RMI2	1.0267	3.10104	4.97087	6.22782e-05	0.000535	1.67807
ENSG00000165392	WRN	1.15128	2.6355	4.96862	6.26129e-05	0.000536769	1.67281
ENSG00000129244	ATP1B2	1.25898	0.321808	4.96621	6.29726e-05	0.000536905	1.66719
ENSG00000092531	SNAP23	1.30207	3.54773	4.95999	6.39103e-05	0.000540861	1.65269
ENSG00000163467	TSACC	-1.35898	-0.183522	-4.95636	6.44652e-05	0.000544956	1.64421
ENSG00000197442	MAP3K5	1.08373	1.47135	4.93923	6.71474e-05	0.000563454	1.60423
ENSG00000182632	CCNYL2	1.6361	-1.15183	4.93239	6.82481e-05	0.00056877	1.58828
ENSG00000147592	LACTB2	1.03949	2.66745	4.92369	6.96772e-05	0.00057915	1.56796
ENSG00000189283	FHIT	1.14329	-0.554942	4.91642	7.08926e-05	0.000585896	1.551
ENSG00000259209	AC004943.1	1.39194	-0.82032	4.91587	7.09862e-05	0.00058606	1.54971
ENSG00000151789	ZNF385D	1.0553	1.70362	4.91485	7.1159e-05	0.000586709	1.54732
ENSG00000225131	PSME2P2	1.37347	2.21918	4.90958	7.20573e-05	0.00059183	1.53502
ENSG00000172828	CES3	1.5456	0.0520594	4.90608	7.26602e-05	0.000595245	1.52685
ENSG00000220804	LINC01881	1.20685	-0.14698	4.9014	7.34758e-05	0.000601306	1.5159
ENSG00000236824	BCYRN1	-2.46933	1.12047	-4.90056	7.36222e-05	0.000602194	1.51395
ENSG00000173457	PPP1R14B	-1.066	6.92414	-4.89811	7.40532e-05	0.000605098	1.50823
ENSG00000091972	CD200	1.32955	1.38578	4.89691	7.4265e-05	0.000605273	1.50543
ENSG00000212123	PRR22	-1.14442	2.23758	-4.89519	7.457e-05	0.000606826	1.50141
ENSG00000134202	GSTM3	1.05115	5.2859	4.88787	7.58825e-05	0.000613405	1.4843
ENSG00000223508	RPL23AP53	1.00858	1.12814	4.88433	7.65257e-05	0.00061752	1.47603
ENSG00000135968	GCC2	1.06213	3.45121	4.87598	7.80626e-05	0.000626906	1.45653
ENSG00000272240	AC004908.1	1.76969	-1.52288	4.86435	8.02574e-05	0.000640327	1.42935
ENSG00000136237	RAPGEF5	1.35441	0.214116	4.8591	8.1268e-05	0.000647092	1.41708
ENSG00000277511	AC116407.2	1.23499	0.00815973	4.85822	8.14398e-05	0.000647487	1.41501
ENSG00000110700	RPS13	1.37951	8.6028	4.85363	8.23363e-05	0.000651683	1.40428
ENSG00000117226	GBP3	1.06624	3.10032	4.85196	8.26653e-05	0.000652986	1.40037
ENSG00000090376	IRAK3	1.42064	0.125736	4.85162	8.2731e-05	0.00065318	1.39959
ENSG00000111907	TPD52L1	1.02398	-0.0932638	4.84776	8.34968e-05	0.00065792	1.39056
ENSG00000223784	LINP1	1.32786	-0.352681	4.84685	8.36772e-05	0.000658689	1.38845
ENSG00000101608	MYL12A	1.10201	6.13254	4.84627	8.37942e-05	0.000659284	1.38708
ENSG00000151150	ANK3	1.5614	1.51271	4.84301	8.44483e-05	0.000663117	1.37946
ENSG00000137154	RPS6	1.25622	8.80941	4.84152	8.4748e-05	0.000665142	1.37598
ENSG00000096746	HNRNPH3	1.064	3.9787	4.84009	8.50388e-05	0.000666438	1.37263
ENSG00000157999	ANKRD61	1.11717	-0.541304	4.83964	8.51289e-05	0.000666815	1.37159
ENSG00000273703	HIST1H2BM	-3.48283	-1.74066	-4.83581	8.59105e-05	0.000669638	1.36263
ENSG00000109255	NMU	1.62182	-1.22787	4.83268	8.65547e-05	0.000672614	1.35531
ENSG00000246090	AP002026.1	1.3755	-0.938849	4.83016	8.70774e-05	0.000675323	1.34941
ENSG00000167470	MIDN	-1.09425	6.77795	-4.83002	8.71069e-05	0.000675323	1.34908
ENSG00000224963	U82695.1	-1.95089	-1.07453	-4.82423	8.83179e-05	0.000682198	1.33554
ENSG00000137726	FXYD6	1.2163	1.15354	4.81921	8.93835e-05	0.000687609	1.32379
ENSG00000081181	ARG2	1.27431	0.370996	4.81528	9.02249e-05	0.000691739	1.31461
ENSG00000168288	MMADHC	1.0868	4.09673	4.80822	9.17595e-05	0.000700066	1.29808
ENSG00000121858	TNFSF10	1.54372	-0.108327	4.80563	9.23286e-05	0.000702785	1.29202
ENSG00000247627	MTND4P12	-1.42494	3.61651	-4.79801	9.4023e-05	0.000711182	1.27421
ENSG00000111674	ENO2	1.05959	6.37808	4.79376	9.49813e-05	0.000717141	1.26427
ENSG00000235174	RPL39P3	2.07369	2.50266	4.7896	9.59306e-05	0.000722935	1.25453
ENSG00000091409	ITGA6	1.02048	3.06861	4.78751	9.641e-05	0.000726204	1.24964
ENSG00000139116	KIF21A	1.02914	1.99964	4.77417	9.95329e-05	0.000744437	1.21841
ENSG00000233461	AL445524.1	1.50272	2.57125	4.76812	0.000100982	0.000752444	1.20425
ENSG00000226328	NUP50-AS1	1.02327	1.82565	4.76348	0.000102108	0.000759409	1.19339
ENSG00000278463	HIST1H2AB	-2.29829	-1.75772	-4.76142	0.000102612	0.000762444	1.18857
ENSG00000157404	KIT	1.85932	-0.137686	4.75623	0.000103894	0.000768023	1.17641
ENSG00000164309	CMYA5	1.09625	1.01228	4.75411	0.000104421	0.000770132	1.17145
ENSG00000142409	ZNF787	-1.01127	4.09318	-4.75201	0.000104947	0.000772931	1.16653
ENSG00000226499	AL136380.1	-2.71508	0.502499	-4.74449	0.000106849	0.000783671	1.14894
ENSG00000076053	RBM7	1.01309	3.58256	4.74157	0.000107599	0.000786996	1.14209
ENSG00000159256	MORC3	1.00229	3.15376	4.73987	0.000108036	0.000789102	1.13812
ENSG00000276718	AC005840.4	1.04973	-0.745049	4.73107	0.000110333	0.000802197	1.11751
ENSG00000187790	FANCM	1.017	1.91384	4.72717	0.000111368	0.000808242	1.10837
ENSG00000183397	C19orf71	-2.11702	-0.697237	-4.72693	0.000111432	0.000808337	1.10781
ENSG00000100612	DHRS7	1.12381	2.40933	4.71801	0.000113835	0.000820155	1.08692
ENSG00000136542	GALNT5	1.12444	3.21595	4.7168	0.000114165	0.000822165	1.08408
ENSG00000185340	GAS2L1	-1.06932	4.71533	-4.7165	0.000114248	0.000822388	1.08337
ENSG00000135486	HNRNPA1	1.01699	6.74783	4.71415	0.00011489	0.000824767	1.07789
ENSG00000168282	MGAT2	-2.01065	0.101033	-4.71347	0.000115078	0.000825747	1.07628
ENSG00000237596	AL138828.1	1.50645	0.685358	4.71127	0.000115686	0.000828616	1.07112
ENSG00000188483	IER5L	-1.05932	4.31996	-4.70824	0.000116528	0.000832768	1.06402
ENSG00000109321	AREG	1.62394	-0.523142	4.70762	0.000116699	0.000832896	1.06259
ENSG00000178977	LINC00324	1.95333	-0.788038	4.70197	0.000118287	0.000842689	1.04935
ENSG00000245910	SNHG6	1.17158	1.04079	4.6994	0.000119018	0.000845248	1.04332
ENSG00000027075	PRKCH	1.42112	-0.624665	4.69785	0.000119459	0.000847046	1.0397
ENSG00000229344	MTCO2P12	-1.37071	-0.291802	-4.68368	0.000123581	0.000871038	1.00649
ENSG00000112309	B3GAT2	1.14408	0.878233	4.68129	0.000124289	0.000875254	1.0009
ENSG00000147852	VLDLR	1.53595	2.04627	4.67911	0.00012494	0.000878337	0.99579
ENSG00000277728	AC097641.2	1.59679	-0.228047	4.67805	0.000125257	0.000880122	0.993305
ENSG00000010030	ETV7	1.18819	1.42234	4.67497	0.000126186	0.000885866	0.986073
ENSG00000053524	MCF2L2	1.15395	-0.57631	4.67408	0.000126454	0.000886871	0.983999
ENSG00000046604	DSG2	1.00988	3.22073	4.66775	0.000128384	0.000895366	0.969172
ENSG00000068796	KIF2A	1.19833	6.74259	4.66704	0.000128604	0.000896508	0.967495
ENSG00000004766	VPS50	1.00723	2.41379	4.66416	0.000129492	0.000900721	0.960763
ENSG00000091039	OSBPL8	1.03028	4.7414	4.65952	0.000130941	0.00090723	0.949871
ENSG00000120727	PAIP2	1.03394	4.54563	4.65718	0.000131676	0.00090994	0.944396
ENSG00000136866	ZFP37	1.16021	1.25344	4.65322	0.00013293	0.000917015	0.935117
ENSG00000133835	HSD17B4	1.06644	3.98096	4.65224	0.000133242	0.000918598	0.93282
ENSG00000267102	AC060766.1	1.21845	0.882602	4.65029	0.000133866	0.000919877	0.928254
ENSG00000171224	FAM241B	1.5798	-1.62298	4.64979	0.000134028	0.000920595	0.927069
ENSG00000238228	OR7E7P	1.72348	-1.47838	4.64812	0.000134564	0.000923263	0.923161
ENSG00000103035	PSMD7	1.27732	4.02726	4.64799	0.000134605	0.000923263	0.922863
ENSG00000183092	BEGAIN	-1.59703	0.452372	-4.64722	0.000134853	0.000923263	0.92106
ENSG00000152580	IGSF10	1.34516	1.93366	4.64699	0.00013493	0.000923263	0.920501
ENSG00000164128	NPY1R	1.28394	0.468435	4.64652	0.000135082	0.000923263	0.919402
ENSG00000230224	PHBP9	1.50814	0.47358	4.6409	0.000136911	0.000929955	0.906241
ENSG00000120217	CD274	1.20395	0.520399	4.64071	0.000136976	0.000929967	0.905781
ENSG00000237975	FLG-AS1	1.03704	0.273451	4.64054	0.00013703	0.000929967	0.905393
ENSG00000174628	IQCK	1.1452	4.72437	4.63211	0.000139825	0.000942561	0.885632
ENSG00000099834	CDHR5	-1.55551	-0.95278	-4.62656	0.000141696	0.000953094	0.872628
ENSG00000196747	HIST1H2AI	-1.91811	0.716334	-4.62467	0.000142339	0.000956203	0.8682
ENSG00000173114	LRRN3	1.86105	-1.00726	4.62113	0.000143551	0.000962829	0.859904
ENSG00000135298	ADGRB3	1.4959	-1.08935	4.62109	0.000143567	0.000962829	0.859793
ENSG00000074935	TUBE1	1.22254	2.63918	4.62067	0.000143713	0.000962899	0.858805
ENSG00000108691	CCL2	1.08608	7.87318	4.61985	0.000143995	0.000963907	0.856883
ENSG00000104324	CPQ	1.07368	1.58885	4.61974	0.000144031	0.000963907	0.856637
ENSG00000137872	SEMA6D	1.32173	-0.623581	4.61572	0.000145426	0.000969972	0.847212
ENSG00000173727	AP000769.1	1.14185	1.26901	4.61524	0.000145594	0.000970687	0.846081
ENSG00000164056	SPRY1	1.26353	1.65871	4.60164	0.000150418	0.000994512	0.814194
ENSG00000184260	HIST2H2AC	-1.96225	1.07306	-4.59264	0.000153698	0.00101124	0.793094
ENSG00000136108	CKAP2	1.01118	5.46737	4.59029	0.000154565	0.00101309	0.787592
ENSG00000280374	AC019080.5	1.43924	-1.63501	4.58423	0.000156829	0.00102106	0.773376
ENSG00000061918	GUCY1B1	1.26225	2.65261	4.58394	0.000156938	0.00102106	0.772692
ENSG00000275441	AC020765.2	1.41971	-1.3082	4.58127	0.000157945	0.00102593	0.766442
ENSG00000104231	ZFAND1	1.03266	3.23128	4.58065	0.000158179	0.00102616	0.764989
ENSG00000163412	EIF4E3	1.07767	2.12466	4.57504	0.000160323	0.00103588	0.751827
ENSG00000108107	RPL28	1.04495	9.84237	4.57194	0.000161519	0.00104107	0.744561
ENSG00000167685	ZNF444	-1.11146	3.83585	-4.57106	0.000161861	0.00104242	0.742492
ENSG00000085231	AK6	1.06482	1.85974	4.56725	0.000163347	0.00104903	0.733552
ENSG00000184357	HIST1H1B	-2.7959	1.80823	-4.56474	0.000164332	0.00105369	0.727676
ENSG00000269028	MTRNR2L12	-1.42156	1.30419	-4.56472	0.000164338	0.00105369	0.727639
ENSG00000178982	EIF3K	1.20077	5.84097	4.56366	0.000164758	0.0010551	0.725147
ENSG00000243710	CFAP57	1.27597	-0.396902	4.56246	0.000165233	0.00105631	0.72233
ENSG00000213585	VDAC1	1.18318	7.00122	4.56234	0.000165279	0.00105631	0.722057
ENSG00000238227	TMEM250	-1.37564	5.06981	-4.55758	0.000167179	0.0010676	0.71088
ENSG00000280798	LINC00294	1.10528	3.34189	4.55587	0.000167864	0.00107109	0.706884
ENSG00000162174	ASRGL1	1.03481	0.795121	4.55406	0.000168595	0.00107339	0.702634
ENSG00000253341	AC115837.1	1.25842	0.596355	4.5526	0.000169186	0.00107566	0.699214
ENSG00000260293	AC106820.4	1.11593	0.559333	4.54561	0.000172047	0.00108949	0.68282
ENSG00000165655	ZNF503	-1.09256	4.81199	-4.53983	0.000174451	0.00110137	0.669255
ENSG00000160318	CLDND2	-2.0814	-1.41781	-4.53763	0.000175375	0.00110616	0.664092
ENSG00000263400	TMEM220-AS1	1.06721	-0.933927	4.53631	0.000175928	0.00110632	0.661014
ENSG00000198034	RPS4X	1.16132	9.58025	4.53151	0.000177966	0.00111675	0.649756
ENSG00000108055	SMC3	1.40721	3.69005	4.52956	0.000178803	0.00112038	0.645168
ENSG00000007062	PROM1	1.57045	-1.23343	4.52895	0.000179065	0.00112143	0.643739
ENSG00000273024	INTS4P2	1.74324	-1.32051	4.52756	0.000179664	0.00112474	0.640477
ENSG00000007376	RPUSD1	-1.04889	4.71461	-4.52679	0.000179993	0.00112547	0.638688
ENSG00000006327	TNFRSF12A	-1.00039	7.18192	-4.52514	0.00018071	0.00112782	0.634801
ENSG00000178715	AL450998.1	1.40234	0.0385611	4.52414	0.000181142	0.00112957	0.632466
ENSG00000279500	AC108704.2	1.32806	-0.208095	4.52258	0.000181821	0.00113151	0.628811
ENSG00000261488	AC128688.2	1.1031	0.52154	4.51304	0.000186035	0.00114745	0.606422
ENSG00000225968	ELFN1	-1.08278	1.13	-4.51009	0.000187357	0.00115371	0.599501
ENSG00000163814	CDCP1	1.01448	8.19044	4.50556	0.000189401	0.00116236	0.588894
ENSG00000105516	DBP	1.08806	0.850335	4.50497	0.000189669	0.00116325	0.587515
ENSG00000187583	PLEKHN1	-1.23392	1.6378	-4.50492	0.000189693	0.00116325	0.587393
ENSG00000240291	AL450384.2	1.71459	-1.59793	4.50105	0.000191462	0.00117094	0.578322
ENSG00000226742	HSBP1L1	1.15291	0.593024	4.49414	0.000194667	0.00118371	0.562101
ENSG00000105647	PIK3R2	1.01544	1.56058	4.48952	0.000196839	0.00119383	0.551258
ENSG00000171033	PKIA	1.10188	0.435255	4.48666	0.000198192	0.00119918	0.544569
ENSG00000125246	CLYBL	1.28525	-0.129418	4.47564	0.000203508	0.00122436	0.51871
ENSG00000117650	NEK2	1.08477	2.68114	4.47086	0.000205856	0.00123462	0.507505
ENSG00000163072	NOSTRIN	1.06139	1.30704	4.47059	0.000205991	0.00123462	0.506866
ENSG00000172548	NIPAL4	1.45097	-0.0753002	4.46551	0.000208519	0.00124508	0.494949
ENSG00000180817	PPA1	1.18151	4.17337	4.46534	0.000208604	0.00124512	0.494553
ENSG00000248527	MTATP6P1	-1.10776	8.76954	-4.46161	0.00021048	0.00125209	0.485808
ENSG00000255389	Z97989.1	1.31102	-0.336494	4.44942	0.000216733	0.00127971	0.457217
ENSG00000122873	CISD1	1.13426	3.30725	4.44639	0.000218317	0.00128811	0.450104
ENSG00000234851	RPL23AP42	1.1347	0.382859	4.44616	0.000218434	0.00128832	0.44958
ENSG00000077463	SIRT6	-1.36752	3.88076	-4.44359	0.00021979	0.00129488	0.443537
ENSG00000213654	GPSM3	-1.21956	2.73769	-4.44316	0.000220016	0.00129573	0.442532
ENSG00000137868	STRA6	-1.37728	-0.47168	-4.44204	0.000220607	0.00129817	0.439917
ENSG00000267023	LRRC37A16P	1.13422	1.03452	4.44191	0.000220674	0.00129817	0.439616
ENSG00000179862	CITED4	-1.66237	2.25979	-4.43559	0.000224052	0.00131327	0.424785
ENSG00000177556	ATOX1	1.08461	5.38731	4.43446	0.00022466	0.00131384	0.422139
ENSG00000281383	FP671120.4	-2.84387	0.424074	-4.42909	0.000227576	0.00132747	0.409547
ENSG00000146707	POMZP3	1.02319	3.09255	4.42869	0.000227797	0.00132779	0.4086
ENSG00000184524	CEND1	-1.21053	0.491844	-4.42483	0.000229918	0.00133753	0.399551
ENSG00000162687	KCNT2	1.07773	1.49637	4.42178	0.000231608	0.00134375	0.392402
ENSG00000130224	LRCH2	1.07475	0.519292	4.41449	0.000235702	0.00136337	0.375297
ENSG00000185291	IL3RA	1.11049	0.283661	4.40057	0.000243718	0.0013976	0.342652
ENSG00000189089	RIMKLBP1	1.57715	-1.60123	4.39302	0.000248176	0.00141392	0.324962
ENSG00000279700	AC131212.2	1.03034	-0.492143	4.3826	0.000254473	0.00143807	0.300513
ENSG00000277775	HIST1H3F	-2.34776	-0.490779	-4.37781	0.000257417	0.00144994	0.289287
ENSG00000165816	VWA2	1.16156	-1.19864	4.37758	0.000257555	0.0014502	0.288766
ENSG00000073282	TP63	1.20079	-0.266845	4.37368	0.000259984	0.00146127	0.279607
ENSG00000158528	PPP1R9A	1.59849	-1.122	4.36741	0.000263932	0.00147471	0.264901
ENSG00000251349	MSANTD3-TMEFF1	1.05647	0.167831	4.36474	0.00026563	0.00148255	0.258647
ENSG00000196154	S100A4	1.14523	5.78533	4.35777	0.000270116	0.00150284	0.242308
ENSG00000135976	ANKRD36	1.01126	0.911134	4.35319	0.000273107	0.0015126	0.231565
ENSG00000136888	ATP6V1G1	1.13975	4.14472	4.34555	0.000278166	0.00153261	0.213665
ENSG00000109466	KLHL2	1.0482	2.40306	4.3364	0.00028435	0.0015602	0.192219
ENSG00000259366	AC108449.2	1.21746	-0.415784	4.33529	0.00028511	0.00156383	0.189615
ENSG00000233025	CRYZP1	1.75331	-1.53246	4.33238	0.000287109	0.00157262	0.182802
ENSG00000267645	AC105052.3	1.03928	0.31789	4.33075	0.000288239	0.00157757	0.178974
ENSG00000220848	RPS18P9	1.31589	0.823608	4.33041	0.000288474	0.00157757	0.178179
ENSG00000160326	SLC2A6	-1.16113	4.05452	-4.32985	0.000288862	0.00157891	0.176866
ENSG00000244398	AC116533.1	1.76294	1.88092	4.32877	0.000289613	0.00158089	0.174334
ENSG00000137474	MYO7A	1.53077	-1.34805	4.32798	0.000290164	0.00158227	0.172482
ENSG00000259456	ADNP-AS1	1.03727	-0.053809	4.32704	0.000290818	0.00158529	0.170288
ENSG00000226415	TPI1P1	1.18862	0.438589	4.32377	0.000293118	0.00159455	0.162604
ENSG00000135211	TMEM60	1.14833	2.00759	4.3148	0.000299505	0.00161929	0.141588
ENSG00000185885	IFITM1	1.38533	2.17506	4.31146	0.000301915	0.00162958	0.133775
ENSG00000129824	RPS4Y1	1.10946	4.0938	4.30738	0.000304895	0.00164289	0.1242
ENSG00000279331	RBM12B-AS1	1.32078	-1.25684	4.30253	0.000308471	0.00165486	0.112832
ENSG00000285804		1.78976	-1.35845	4.30144	0.000309277	0.00165806	0.110288
ENSG00000275468	AC004678.1	-2.79127	-1.40108	-4.28451	0.000322128	0.00171424	0.0706087
ENSG00000283341	AC068205.2	1.27908	-1.32263	4.28256	0.000323637	0.00172112	0.0660528
ENSG00000198707	CEP290	1.13994	0.584109	4.28133	0.000324599	0.00172465	0.0631627
ENSG00000172086	KRCC1	1.07891	2.20101	4.28129	0.000324626	0.00172465	0.0630793
ENSG00000184752	NDUFA12	1.0964	2.89281	4.27912	0.000326328	0.00172965	0.0579853
ENSG00000203896	LIME1	-1.12991	-0.489732	-4.27703	0.000327971	0.0017372	0.0530899
ENSG00000108370	RGS9	1.04498	0.143218	4.27545	0.000329221	0.00174121	0.0493837
ENSG00000279812	AC120057.4	-1.20169	0.0282733	-4.27538	0.000329277	0.00174121	0.0492182
ENSG00000135605	TEC	1.47337	-0.356422	4.27052	0.000333144	0.00175582	0.0378422
ENSG00000275180	AC048341.2	1.57781	1.1125	4.26902	0.000334348	0.001761	0.034326
ENSG00000244586	WNT5A-AS1	-1.36365	1.21229	-4.26657	0.000336322	0.00176838	0.0285904
ENSG00000237118	CYP2F2P	1.20201	0.431384	4.26286	0.000339331	0.00178252	0.0199142
ENSG00000100206	DMC1	1.29704	-0.688666	4.26054	0.000341236	0.00179086	0.0144587
ENSG00000228232	GAPDHP1	-1.3165	2.39009	-4.25635	0.000344691	0.00180385	0.00464521
ENSG00000173258	ZNF483	1.38174	-0.173131	4.25336	0.000347173	0.00181142	-0.00234422
ENSG00000239739	AC026316.2	1.1617	-0.790055	4.25184	0.000348443	0.00181539	-0.00590058
ENSG00000259498	TPM1-AS	-1.44685	-0.209025	-4.25117	0.000349003	0.00181767	-0.00746638
ENSG00000066379	ZNRD1	1.08848	1.8273	4.24304	0.000355892	0.00184755	-0.0265059
ENSG00000139567	ACVRL1	1.03822	-0.846098	4.23839	0.000359896	0.00186225	-0.0374025
ENSG00000172156	CCL11	1.83455	4.06676	4.23781	0.0003604	0.00186426	-0.0387666
ENSG00000177692	DNAJC28	1.36369	-0.671663	4.23342	0.000364222	0.00187974	-0.0490387
ENSG00000233230	AC079807.1	-1.19467	2.34694	-4.22592	0.000370845	0.00190773	-0.0665865
ENSG00000235609	AF127577.4	1.35987	-0.537905	4.22324	0.000373243	0.00191759	-0.0728651
ENSG00000095752	IL11	-1.48516	3.5989	-4.22232	0.000374074	0.00192124	-0.0750302
ENSG00000157181	ODR4	1.08258	1.87933	4.21895	0.000377113	0.00192963	-0.0829069
ENSG00000254064	AC105206.2	1.55496	-1.16721	4.21889	0.000377165	0.00192963	-0.083042
ENSG00000150636	CCDC102B	1.24499	-0.781866	4.2187	0.000377345	0.00192993	-0.0835058
ENSG00000204370	SDHD	1.06791	4.65762	4.21812	0.000377866	0.00193077	-0.0848508
ENSG00000089692	LAG3	-1.16387	0.953219	-4.21683	0.000379042	0.00193438	-0.0878759
ENSG00000101624	CEP76	1.05089	1.94459	4.21515	0.000380579	0.00193837	-0.0918162
ENSG00000132182	NUP210	1.35108	-0.796699	4.21353	0.00038206	0.00194218	-0.0955968
ENSG00000180044	C3orf80	-1.56083	0.137689	-4.21164	0.000383796	0.0019479	-0.100011
ENSG00000092108	SCFD1	1.02447	2.69401	4.21086	0.000384519	0.00195094	-0.101842
ENSG00000221949	LINC01465	-1.3156	0.635046	-4.20647	0.000388598	0.00196724	-0.112116
ENSG00000259712	AC023906.5	1.37482	-0.849362	4.20539	0.000389612	0.00197015	-0.114653
ENSG00000260000	AL133338.1	1.09921	0.264207	4.20461	0.000390342	0.00197293	-0.116474
ENSG00000123892	RAB38	1.19646	1.66437	4.19106	0.000403263	0.00201644	-0.148172
ENSG00000101096	NFATC2	-1.72009	3.16457	-4.18449	0.000409684	0.00204033	-0.163546
ENSG00000186446	ZNF501	1.06809	0.529483	4.18447	0.000409709	0.00204033	-0.163606
ENSG00000154240	CEP112	1.1363	0.720418	4.17838	0.000415751	0.00206202	-0.177852
ENSG00000142694	EVA1B	-2.16372	3.57978	-4.17729	0.000416834	0.00206611	-0.180385
ENSG00000001561	ENPP4	1.2002	0.518454	4.1631	0.000431304	0.00212518	-0.213588
ENSG00000167306	MYO5B	1.05465	0.993945	4.16298	0.000431425	0.00212518	-0.21386
ENSG00000265511	AC020558.2	-1.34434	-0.579322	-4.15867	0.000435919	0.00213937	-0.223941
ENSG00000006459	KDM7A	1.03827	0.744993	4.15724	0.000437417	0.00214407	-0.227279
ENSG00000204052	LRRC73	-1.3002	1.03749	-4.15681	0.000437871	0.00214479	-0.228288
ENSG00000280206	AC026401.3	1.366	1.05846	4.15672	0.000437969	0.00214479	-0.228504
ENSG00000254545	AL354919.2	-1.23744	0.719313	-4.15442	0.000440399	0.00215206	-0.233888
ENSG00000284773	AC114490.3	1.40388	-1.12961	4.15257	0.000442359	0.00215847	-0.238206
ENSG00000250602	AC093535.1	1.02642	0.189714	4.14371	0.000451882	0.00219535	-0.258924
ENSG00000112299	VNN1	1.86174	-1.10013	4.13979	0.00045616	0.00221006	-0.268088
ENSG00000188051	TMEM221	1.41144	-1.3726	4.13543	0.000460956	0.00222381	-0.278259
ENSG00000277075	HIST1H2AE	-2.24535	1.41844	-4.13504	0.000461391	0.00222436	-0.279176
ENSG00000207425	RF00019	1.41484	-1.33519	4.13434	0.000462176	0.00222699	-0.280829
ENSG00000233757	AC092835.1	1.14665	-0.500926	4.13068	0.000466256	0.00223918	-0.289374
ENSG00000272977	AL008721.2	1.04589	-0.038574	4.12765	0.000469664	0.00225079	-0.296456
ENSG00000123965	PMS2P5	1.24953	-0.597409	4.1275	0.000469835	0.00225093	-0.29681
ENSG00000224431	AC063976.2	1.42951	-0.829351	4.12521	0.000472426	0.00226087	-0.302158
ENSG00000244578	LINC01391	-1.24922	-0.669043	-4.11878	0.000479782	0.0022855	-0.31718
ENSG00000260261	AC124944.3	1.01891	0.213025	4.11681	0.00048206	0.00229224	-0.321785
ENSG00000076554	TPD52	1.42548	-0.397618	4.11011	0.000489878	0.00232305	-0.337423
ENSG00000273148	AL035563.1	1.42584	-1.34402	4.10965	0.000490423	0.00232436	-0.338505
ENSG00000112306	RPS12	1.17395	7.82922	4.10619	0.00049452	0.0023375	-0.34659
ENSG00000241316	SUCLG2-AS1	1.04455	-0.241232	4.10573	0.000495068	0.0023387	-0.347667
ENSG00000166046	TCP11L2	1.00651	2.07009	4.09661	0.000506032	0.00238271	-0.368957
ENSG00000120664	SPART-AS1	1.12633	-0.127931	4.09621	0.000506523	0.00238361	-0.369899
ENSG00000161970	RPL26	1.36056	5.33521	4.09522	0.000507733	0.00238648	-0.372218
ENSG00000086991	NOX4	-1.35697	-0.0475988	-4.09107	0.000512822	0.0024033	-0.381911
ENSG00000271270	TMCC1-AS1	1.44234	0.384925	4.0892	0.000515124	0.00241124	-0.386263
ENSG00000183833	MAATS1	1.28201	-1.20899	4.08771	0.000516974	0.00241706	-0.389746
ENSG00000270225	MTCO2P22	-3.66654	-1.92929	-4.08349	0.000522246	0.00243487	-0.399604
ENSG00000165028	NIPSNAP3B	1.33752	-0.405811	4.07961	0.000527136	0.00245231	-0.408661
ENSG00000138190	EXOC6	1.03625	1.79144	4.07805	0.000529115	0.00245991	-0.412301
ENSG00000176401	EID2B	1.04927	1.02595	4.07776	0.00052948	0.00246033	-0.41297
ENSG00000203808	BVES-AS1	1.08193	-0.386277	4.07482	0.000533235	0.00247561	-0.419836
ENSG00000197721	CR1L	1.84416	-1.39675	4.0707	0.000538544	0.00249516	-0.429462
ENSG00000162433	AK4	1.01645	4.79295	4.06901	0.000540735	0.00250312	-0.433404
ENSG00000176386	CDC26	1.29128	0.996294	4.06439	0.000546764	0.00252165	-0.444174
ENSG00000230438	SERPINB9P1	1.46948	-1.5018	4.06338	0.000548094	0.00252616	-0.446536
ENSG00000081052	COL4A4	1.04655	0.0760125	4.05938	0.000553382	0.00254111	-0.455861
ENSG00000232931	LINC00342	1.08987	0.278816	4.0587	0.000554285	0.00254437	-0.457445
ENSG00000137692	DCUN1D5	-1.00652	4.29463	-4.05721	0.000556275	0.00255129	-0.460925
ENSG00000179542	SLITRK4	1.03123	2.46157	4.056	0.000557903	0.00255581	-0.463764
ENSG00000236991	EDRF1-AS1	1.93085	-1.62225	4.05545	0.000558629	0.00255766	-0.465027
ENSG00000179922	ZNF784	-1.02887	1.8517	-4.04505	0.000572767	0.00260535	-0.489298
ENSG00000103260	METRN	-1.1276	2.15441	-4.04491	0.000572963	0.00260535	-0.48963
ENSG00000224594	RPL29P19	1.27304	0.946169	4.03842	0.000581955	0.00263712	-0.504749
ENSG00000183914	DNAH2	1.68644	-1.15805	4.00597	0.000629117	0.00278885	-0.580386
ENSG00000204920	ZNF155	1.18797	0.00830648	4.00513	0.000630394	0.00279188	-0.582353
ENSG00000203814	HIST2H2BF	-1.1814	1.20869	-4.00481	0.000630874	0.00279274	-0.583092
ENSG00000259781	HMGB1P6	1.10113	-0.449269	4.00414	0.000631886	0.00279589	-0.584648
ENSG00000175691	ZNF77	1.16526	1.19992	3.99568	0.000644849	0.00283801	-0.60435
ENSG00000162772	ATF3	1.23341	3.09309	3.99479	0.000646235	0.00284058	-0.606434
ENSG00000186468	RPS23	1.26066	7.56735	3.99467	0.000646423	0.00284058	-0.606716
ENSG00000184897	H1FX	-1.09823	7.21625	-3.99265	0.000649569	0.00285089	-0.611426
ENSG00000226359	ACTG1P24	1.54995	-1.79032	3.9911	0.000651988	0.00286072	-0.615033
ENSG00000226049	TLK2P1	1.08275	-0.307836	3.98984	0.000653962	0.00286701	-0.617965
ENSG00000267541	MTCO2P2	-2.42904	-1.02282	-3.98914	0.000655062	0.00287025	-0.619596
ENSG00000114200	BCHE	1.13158	2.83893	3.98797	0.000656909	0.00287517	-0.622326
ENSG00000248415	GAPDHP61	-1.34088	-1.35791	-3.98703	0.000658378	0.00288002	-0.624494
ENSG00000259658	AC027559.1	1.42232	-1.35063	3.9863	0.000659546	0.00288433	-0.626212
ENSG00000071082	RPL31	1.18701	5.60118	3.98327	0.000664356	0.00290138	-0.633262
ENSG00000258102	MAP1LC3B2	1.27359	-0.803306	3.97784	0.000673063	0.00293135	-0.64589
ENSG00000274012	RN7SL2	-1.42753	4.05675	-3.97437	0.000678701	0.00295025	-0.653981
ENSG00000271870	AC024060.1	1.54529	-1.51945	3.96754	0.000689921	0.00298759	-0.669881
ENSG00000066248	NGEF	-1.04007	2.82698	-3.96702	0.000690778	0.00298967	-0.671085
ENSG00000266490	AC127024.5	1.39607	-0.542136	3.96457	0.000694853	0.00300522	-0.676789
ENSG00000236453	AC003092.1	1.19545	-0.472991	3.96326	0.000697035	0.00301265	-0.679828
ENSG00000224592	AL139158.2	1.99397	-1.77785	3.96121	0.000700468	0.00302256	-0.684592
ENSG00000104695	PPP2CB	1.00336	4.63981	3.95919	0.00070387	0.00303477	-0.689289
ENSG00000213563	C8orf82	-1.07199	2.7838	-3.95742	0.00070687	0.00304523	-0.693413
ENSG00000102595	UGGT2	1.001	2.9356	3.95416	0.000712418	0.00306167	-0.700993
ENSG00000131969	ABHD12B	1.53528	-0.964522	3.94999	0.000719585	0.00308663	-0.710697
ENSG00000141682	PMAIP1	1.02746	3.00437	3.9446	0.000728958	0.00311767	-0.723241
ENSG00000204252	HLA-DOA	1.35604	-0.187149	3.94027	0.000736562	0.00314249	-0.733299
ENSG00000143195	ILDR2	1.22749	-0.27718	3.93757	0.000741354	0.00316124	-0.739584
ENSG00000228981	AC097658.1	-2.2636	-0.342825	-3.93687	0.000742593	0.00316518	-0.741203
ENSG00000204390	HSPA1L	1.21604	0.00882716	3.93682	0.000742675	0.00316518	-0.74131
ENSG00000158457	TSPAN33	1.02702	0.812724	3.9361	0.000743959	0.00316849	-0.742984
ENSG00000260097	SPDYE6	1.31984	-0.177439	3.93368	0.000748303	0.00317979	-0.748625
ENSG00000180440	SERTM1	1.27093	-0.0431418	3.93013	0.000754693	0.00319754	-0.756866
ENSG00000242759	LINC00882	1.45703	-0.701445	3.92261	0.000768427	0.00323545	-0.774341
ENSG00000149633	KIAA1755	-1.44824	-0.662287	-3.91808	0.000776821	0.0032593	-0.784866
ENSG00000176244	ACBD7	1.20008	-0.412219	3.91495	0.00078267	0.00327506	-0.792134
ENSG00000149050	ZNF214	1.15892	-0.267218	3.91317	0.000786025	0.00328478	-0.796277
ENSG00000129911	KLF16	-1.04294	3.72248	-3.90999	0.000792046	0.00330473	-0.803668
ENSG00000213221	DNLZ	-2.50223	-1.58074	-3.90541	0.00080078	0.00333243	-0.814291
ENSG00000166510	CCDC68	1.06532	0.306675	3.90008	0.000811088	0.00336651	-0.826679
ENSG00000105708	ZNF14	1.21418	0.0590968	3.8978	0.000815522	0.00338051	-0.831959
ENSG00000253616	AC107959.3	1.55207	-1.34495	3.89676	0.000817551	0.00338539	-0.834365
ENSG00000184270	HIST2H2AB	-2.51717	-0.28667	-3.89111	0.000828699	0.00341997	-0.84748
ENSG00000243449	C4orf48	-2.4608	3.09818	-3.89052	0.000829881	0.00342307	-0.84886
ENSG00000197747	S100A10	1.08505	8.33916	3.89021	0.000830495	0.00342472	-0.849577
ENSG00000275880	AL139385.1	-1.31794	0.0973438	-3.88283	0.000845307	0.00346781	-0.866692
ENSG00000149294	NCAM1	1.18861	-0.577983	3.88117	0.000848684	0.00347718	-0.870552
ENSG00000163536	SERPINI1	1.46621	-1.66897	3.86709	0.000877813	0.00356936	-0.903217
ENSG00000104903	LYL1	-1.33626	-0.31563	-3.8625	0.000887502	0.00359729	-0.913841
ENSG00000273802	HIST1H2BG	-1.773	-0.315777	-3.85753	0.000898142	0.00363116	-0.925374
ENSG00000254995	STX16-NPEPL1	-1.9506	-1.41859	-3.85625	0.000900896	0.00364044	-0.928337
ENSG00000250770	AC005865.2	1.01057	-1.49887	3.85537	0.000902802	0.00364629	-0.930381
ENSG00000038945	MSR1	1.51146	-1.47517	3.85331	0.000907266	0.00366211	-0.935154
ENSG00000115271	GCA	1.277	0.0855568	3.85324	0.000907409	0.00366211	-0.935307
ENSG00000064989	CALCRL	1.72822	-0.836337	3.83381	0.000950627	0.00379988	-0.980317
ENSG00000234911	TEX21P	1.02323	-1.04266	3.83253	0.000953543	0.00381058	-0.983279
ENSG00000270049	AC009061.2	1.19881	0.358936	3.82106	0.000980085	0.00389608	-1.00983
ENSG00000188596	CFAP54	1.42326	0.375477	3.8194	0.000983982	0.00390767	-1.01367
ENSG00000197748	CFAP43	1.05459	-0.0852978	3.81634	0.000991213	0.00392783	-1.02075
ENSG00000213999	MEF2B	-1.20928	0.798413	-3.81077	0.00100452	0.00396615	-1.03364
ENSG00000285294	LINC00842	-1.05502	-1.05189	-3.79344	0.00104704	0.00409994	-1.07371
ENSG00000278978	AC092611.3	1.17893	-0.809796	3.77483	0.00109469	0.0042321	-1.1167
ENSG00000261068	AL512274.1	1.41298	0.172767	3.77305	0.00109935	0.00424393	-1.12081
ENSG00000130768	SMPDL3B	1.08184	1.13978	3.77114	0.00110438	0.00425922	-1.12522
ENSG00000136867	SLC31A2	1.1362	1.49509	3.76913	0.00110971	0.00427457	-1.12987
ENSG00000274997	HIST1H2AH	-2.35029	-0.0588664	-3.76867	0.00111094	0.00427829	-1.13094
ENSG00000113369	ARRDC3	1.00392	3.09574	3.76782	0.00111319	0.00428488	-1.13289
ENSG00000003400	CASP10	1.47645	-0.0540214	3.76214	0.0011284	0.00433818	-1.146
ENSG00000251600	AC139713.2	1.15684	-0.90258	3.76083	0.00113193	0.00435071	-1.14902
ENSG00000106823	ECM2	1.06997	0.287884	3.75914	0.00113652	0.00436308	-1.15293
ENSG00000226237	GAS1RR	1.1119	0.697929	3.75813	0.00113927	0.0043715	-1.15525
ENSG00000180139	ACTA2-AS1	1.3025	-1.54459	3.75635	0.00114413	0.00438805	-1.15937
ENSG00000198156	NPIPB6	1.15979	0.275295	3.74726	0.00116925	0.0044693	-1.18034
ENSG00000231551	AC245100.4	1.01084	0.0124478	3.74177	0.00118467	0.00451712	-1.19298
ENSG00000279833	AL031846.2	1.16467	-0.5448	3.73908	0.00119232	0.00454	-1.1992
ENSG00000258925	NPM1P5	1.53127	-1.38699	3.73149	0.00121412	0.00460208	-1.21668
ENSG00000134321	RSAD2	1.61592	-1.09266	3.7175	0.00125536	0.00471766	-1.24891
ENSG00000100836	PABPN1	-1.05678	6.02782	-3.71529	0.001262	0.00473838	-1.254
ENSG00000232546	AC027644.1	1.01343	0.265354	3.71436	0.00126481	0.00474558	-1.25615
ENSG00000196183	RPS2P4	-2.88993	0.748252	-3.70643	0.00128896	0.00481779	-1.27439
ENSG00000198839	ZNF277	1.04215	0.89071	3.70413	0.00129607	0.00483436	-1.2797
ENSG00000213741	RPS29	1.0029	3.94176	3.7012	0.00130516	0.00485573	-1.28644
ENSG00000109846	CRYAB	1.64291	-0.266826	3.69636	0.00132031	0.0049029	-1.29757
ENSG00000129460	NGDN	1.0111	2.40259	3.69415	0.00132729	0.00492491	-1.30265
ENSG00000158560	DYNC1I1	1.18755	-0.561975	3.69411	0.00132743	0.00492491	-1.30275
ENSG00000176170	SPHK1	-1.03293	5.03584	-3.69359	0.00132905	0.00492845	-1.30393
ENSG00000255176	AP000941.1	-2.08249	-1.3284	-3.68834	0.00134582	0.00498134	-1.31602
ENSG00000127184	COX7C	1.34528	4.97262	3.68568	0.00135438	0.00500722	-1.32213
ENSG00000178386	ZNF223	1.07328	0.223266	3.68546	0.0013551	0.0050087	-1.32264
ENSG00000136244	IL6	1.13518	3.76741	3.6849	0.00135688	0.00501297	-1.32391
ENSG00000278771	RN7SL3	-1.69918	-0.491987	-3.68347	0.00136153	0.00502778	-1.3272
ENSG00000130511	SSBP4	-1.09711	5.31238	-3.6832	0.0013624	0.00502985	-1.32782
ENSG00000198932	GPRASP1	1.03057	1.33586	3.6763	0.00138502	0.0050897	-1.34369
ENSG00000197182	MIRLET7BHG	-1.46784	2.16638	-3.6742	0.00139196	0.00510966	-1.34851
ENSG00000197982	C1orf122	-1.08239	4.63632	-3.67056	0.0014041	0.00514084	-1.35688
ENSG00000156482	RPL30	1.04005	6.94408	3.65645	0.00145209	0.00528246	-1.38926
ENSG00000205790	DPP9-AS1	-1.83614	-1.42838	-3.6547	0.00145818	0.00529615	-1.39329
ENSG00000105649	RAB3A	1.31575	-0.00370216	3.64533	0.00149107	0.00538854	-1.41478
ENSG00000056050	HPF1	1.07476	0.633281	3.64492	0.00149253	0.00539136	-1.41572
ENSG00000249119	MTND6P4	-2.47124	-1.21079	-3.64325	0.00149849	0.00540305	-1.41956
ENSG00000161249	DMKN	1.14202	0.250606	3.63999	0.00151017	0.0054364	-1.42703
ENSG00000159753	CARMIL2	-1.21626	-0.282391	-3.63602	0.00152449	0.00547198	-1.43612
ENSG00000132432	SEC61G	1.24362	3.55008	3.6345	0.00153003	0.00548936	-1.43961
ENSG00000275318	AL136981.2	1.17936	-0.312421	3.62857	0.00155177	0.00554987	-1.4532
ENSG00000273604	EPOP	-1.31028	1.2191	-3.62583	0.00156193	0.00557622	-1.45948
ENSG00000275910	AC138932.5	1.44581	-1.33161	3.61858	0.0015891	0.00565793	-1.47608
ENSG00000138382	METTL5	1.09332	2.40267	3.60709	0.00163315	0.00576955	-1.50239
ENSG00000144034	TPRKB	1.05552	1.60716	3.60509	0.00164092	0.00578927	-1.50696
ENSG00000228544	CCDC183-AS1	-1.03536	1.82551	-3.60483	0.00164196	0.00579166	-1.50757
ENSG00000137573	SULF1	1.26799	0.0248865	3.6033	0.00164794	0.00581148	-1.51107
ENSG00000268655	AC008687.4	-2.30048	-1.63621	-3.60241	0.00165143	0.00582121	-1.5131
ENSG00000249319	AC068533.4	1.3334	-1.06668	3.59688	0.0016733	0.00587742	-1.52576
ENSG00000264230	ANXA8L1	-1.50915	-1.84303	-3.59327	0.00168772	0.00591501	-1.53401
ENSG00000268041	AC010616.1	-1.0332	0.310213	-3.58752	0.00171091	0.00597654	-1.54714
ENSG00000156261	CCT8	1.00682	4.57466	3.5869	0.00171346	0.00598148	-1.54857
ENSG00000155962	CLIC2	1.19233	-0.17491	3.58614	0.00171654	0.00598701	-1.5503
ENSG00000101084	C20orf24	-1.20909	4.21356	-3.58158	0.00173526	0.00604434	-1.56073
ENSG00000175206	NPPA	-1.01649	0.0865065	-3.58046	0.00173986	0.00605495	-1.56327
ENSG00000267121	AC008105.3	1.50957	-0.52511	3.57827	0.00174895	0.00608004	-1.56828
ENSG00000130204	TOMM40	-1.01784	5.90214	-3.5781	0.00174966	0.00608119	-1.56867
ENSG00000197774	EME2	-1.05596	3.68176	-3.57433	0.00176541	0.0061252	-1.57729
ENSG00000255135	AP002360.1	1.3226	-0.223452	3.56932	0.00178654	0.0061729	-1.58872
ENSG00000267508	ZNF285	1.18412	-0.49889	3.56812	0.00179164	0.00618241	-1.59147
ENSG00000185250	PPIL6	1.27281	-1.08527	3.56794	0.0017924	0.00618241	-1.59187
ENSG00000149781	FERMT3	-1.0455	-0.269251	-3.56512	0.00180444	0.00621315	-1.5983
ENSG00000230177	AL080317.1	1.62247	-1.59241	3.56492	0.00180531	0.00621481	-1.59877
ENSG00000075073	TACR2	1.17506	-1.3258	3.56167	0.00181929	0.00624942	-1.60618
ENSG00000159261	CLDN14	-1.2123	-0.269084	-3.56078	0.00182314	0.00625859	-1.60822
ENSG00000230658	KLHL7-AS1	1.5524	-0.263732	3.55645	0.00184198	0.00630692	-1.61809
ENSG00000251603	AC092611.2	1.2209	-0.160406	3.54493	0.00189301	0.00644278	-1.64435
ENSG00000149054	ZNF215	1.02878	-0.480779	3.54138	0.00190905	0.00648491	-1.65246
ENSG00000139343	SNRPF	1.22043	1.94782	3.53584	0.00193426	0.00654817	-1.66506
ENSG00000164181	ELOVL7	1.11779	1.02918	3.53348	0.00194515	0.0065808	-1.67044
ENSG00000173432	SAA1	1.60691	-0.981516	3.52933	0.00196439	0.00662577	-1.6799
ENSG00000186019	AC021092.1	1.2373	0.233539	3.52926	0.00196469	0.00662577	-1.68004
ENSG00000124172	ATP5F1E	1.14042	4.92288	3.52865	0.00196754	0.00663259	-1.68144
ENSG00000279923	AC022417.1	1.29199	-1.37495	3.52803	0.00197044	0.00663952	-1.68285
ENSG00000178917	ZNF852	1.02468	0.654115	3.52755	0.00197269	0.00664571	-1.68395
ENSG00000272941	AC083862.2	1.26599	-1.21707	3.52678	0.00197628	0.00665419	-1.68569
ENSG00000214182	PTMAP5	-1.77274	-1.13296	-3.52674	0.00197646	0.00665419	-1.68578
ENSG00000135205	CCDC146	1.14158	-0.43473	3.5261	0.0019795	0.00666074	-1.68725
ENSG00000169126	ARMC4	1.15052	-0.527221	3.52606	0.00197966	0.00666074	-1.68733
ENSG00000142168	SOD1	1.26485	3.27556	3.5202	0.00200737	0.0067326	-1.70068
ENSG00000274272	AC069281.2	-1.12022	1.92035	-3.51858	0.00201507	0.00674322	-1.70435
ENSG00000217026	RPL10P1	-2.49542	-1.65986	-3.50635	0.00207433	0.00689462	-1.73217
ENSG00000145358	DDIT4L	1.32423	-0.514339	3.50308	0.00209045	0.00693777	-1.7396
ENSG00000155629	PIK3AP1	1.43349	-1.58711	3.50301	0.0020908	0.00693777	-1.73976
ENSG00000104325	DECR1	1.0691	1.68048	3.50149	0.00209833	0.00695986	-1.74321
ENSG00000112695	COX7A2	1.26496	2.25639	3.49209	0.00214556	0.00707659	-1.76456
ENSG00000168298	HIST1H1E	-2.96429	2.95965	-3.49142	0.00214898	0.00707912	-1.76609
ENSG00000187796	CARD9	-1.30905	0.243043	-3.49103	0.00215095	0.00707974	-1.76697
ENSG00000235859	AC006978.1	1.42776	-1.44802	3.48176	0.00219866	0.00720992	-1.78801
ENSG00000005187	ACSM3	1.64661	-1.47055	3.47813	0.00221763	0.00726315	-1.79625
ENSG00000242715	CCDC169	1.39184	-0.53147	3.46999	0.00226078	0.00737454	-1.81472
ENSG00000250479	CHCHD10	-1.23963	3.55849	-3.46996	0.00226092	0.00737454	-1.81478
ENSG00000197134	ZNF257	1.55135	-1.11074	3.4686	0.00226819	0.00739217	-1.81786
ENSG00000274104	AC020910.4	1.04867	-1.40392	3.46704	0.0022766	0.00741199	-1.82141
ENSG00000187957	DNER	1.04654	0.404536	3.46304	0.00229823	0.00746408	-1.83047
ENSG00000234518	PTGES3P1	1.02509	1.02682	3.4599	0.00231534	0.00750434	-1.83758
ENSG00000197837	HIST4H4	-1.54642	0.265536	-3.45934	0.00231842	0.00750973	-1.83886
ENSG00000265415	AC099850.3	1.49238	0.79153	3.44999	0.0023702	0.00763698	-1.86002
ENSG00000101443	WFDC2	1.18048	-1.4977	3.44981	0.00237124	0.00763879	-1.86044
ENSG00000280614	FP236383.2	-3.3157	-0.667521	-3.44795	0.00238166	0.0076615	-1.86464
ENSG00000223861	AL365436.1	1.27287	-0.856099	3.44678	0.00238824	0.007678	-1.86728
ENSG00000123870	ZNF137P	1.02448	0.428899	3.4449	0.00239887	0.0077057	-1.87154
ENSG00000242308	AC048334.1	1.48316	-0.867938	3.44374	0.00240544	0.00771457	-1.87416
ENSG00000277423	AC069234.5	1.21086	-1.01782	3.44352	0.00240672	0.0077153	-1.87467
ENSG00000238160	AC116366.2	1.11329	-1.68759	3.44088	0.00242178	0.00774077	-1.88064
ENSG00000206073	SERPINB4	1.05128	-0.85579	3.43571	0.0024515	0.007815	-1.89232
ENSG00000198324	FAM109A	-1.40596	0.51342	-3.43536	0.00245354	0.00781996	-1.89312
ENSG00000152433	ZNF547	1.22878	0.703619	3.4277	0.00249833	0.0079436	-1.91044
ENSG00000166166	TRMT61A	-1.32018	3.68069	-3.42385	0.00252109	0.00799455	-1.91912
ENSG00000146540	C7orf50	-1.00705	4.58915	-3.41247	0.00258973	0.00815916	-1.94484
ENSG00000153140	CETN3	1.17649	-0.102544	3.40509	0.00263514	0.00827109	-1.96147
ENSG00000165644	COMTD1	-1.16156	2.81605	-3.39395	0.00270525	0.00842464	-1.98659
ENSG00000136160	EDNRB	1.46285	-0.660854	3.39251	0.00271447	0.00844673	-1.98984
ENSG00000214140	PRCD	1.49109	-1.52215	3.39197	0.0027179	0.00845439	-1.99105
ENSG00000141933	TPGS1	-1.52482	0.459635	-3.38835	0.00274122	0.00851164	-1.99922
ENSG00000019582	CD74	1.09675	0.0207439	3.38124	0.0027875	0.00862838	-2.01523
ENSG00000166189	HPS6	-1.16508	2.85701	-3.37666	0.00281772	0.00870162	-2.02554
ENSG00000255692	AC002563.1	1.05303	-1.32121	3.37638	0.00281956	0.0087022	-2.02616
ENSG00000158164	TMSB15A	1.4241	-1.60542	3.3754	0.00282606	0.0087172	-2.02836
ENSG00000171223	JUNB	-1.0423	6.2743	-3.36723	0.00288094	0.00883659	-2.04675
ENSG00000285644		1.23244	-1.0784	3.36428	0.00290102	0.00888806	-2.05338
ENSG00000261888	AC144831.1	1.02821	-1.21996	3.35984	0.00293142	0.00896394	-2.06334
ENSG00000174899	PQLC2L	1.35625	-0.454484	3.35292	0.00297952	0.00907959	-2.07889
ENSG00000240342	RPS2P5	-1.40852	6.05275	-3.34676	0.00302296	0.00916749	-2.09272
ENSG00000254859	AC067930.4	1.16618	-0.414605	3.34471	0.00303758	0.00920361	-2.09732
ENSG00000166823	MESP1	-1.10079	-0.189381	-3.34413	0.00304173	0.00921267	-2.09863
ENSG00000152779	SLC16A12	1.35787	-1.35763	3.34331	0.0030476	0.00922167	-2.10047
ENSG00000259802	AC012640.2	1.18562	-1.06539	3.34186	0.00305797	0.00924426	-2.10371
ENSG00000118997	DNAH7	1.11769	-0.916681	3.33561	0.00310322	0.00935616	-2.11774
ENSG00000234409	CCDC188	-1.62997	-1.40288	-3.33478	0.00310925	0.00936658	-2.11959
ENSG00000000971	CFH	1.29661	-0.445004	3.33198	0.00312979	0.00941221	-2.12588
ENSG00000255198	SNHG9	-1.01636	1.50517	-3.3281	0.00315844	0.00947233	-2.13457
ENSG00000273274	ZBTB8B	1.19893	-1.4117	3.3244	0.00318595	0.00953146	-2.14285
ENSG00000179630	LACC1	1.01895	0.136384	3.32279	0.00319804	0.00956225	-2.14647
ENSG00000272335	AC093297.2	1.1901	-0.205666	3.32157	0.00320719	0.0095802	-2.14919
ENSG00000124575	HIST1H1D	-1.62474	0.717446	-3.32133	0.003209	0.0095824	-2.14973
ENSG00000164898	FMC1	1.04508	0.126867	3.32008	0.00321846	0.00960164	-2.15254
ENSG00000188396	TCTEX1D4	-1.72015	-1.1206	-3.31526	0.00325502	0.00968708	-2.16332
ENSG00000203805	PLPP4	-1.51994	-1.17011	-3.31359	0.00326785	0.00971636	-2.16707
ENSG00000280054	AC004241.5	1.18031	-0.992047	3.31292	0.003273	0.00972233	-2.16857
ENSG00000278917	AC006213.6	1.2678	-1.40298	3.31221	0.00327843	0.00973306	-2.17015
ENSG00000166473	PKD1L2	1.09028	-1.13376	3.31092	0.00328836	0.00975614	-2.17304
ENSG00000237821	AC083873.1	1.31964	-1.52316	3.30503	0.00333409	0.009867	-2.18621
ENSG00000178075	GRAMD1C	1.57618	-0.716251	3.30399	0.00334223	0.00988188	-2.18854
ENSG00000237248	LINC00987	-1.80465	-1.46235	-3.29561	0.00340853	0.0100499	-2.20727
ENSG00000275807	AC145285.6	-1.1903	0.780189	-3.29255	0.003433	0.0101052	-2.21409
ENSG00000225774	SIRPAP1	-1.01773	0.0315627	-3.2878	0.00347145	0.0101778	-2.22471
ENSG00000273253	AL022328.4	-1.62249	0.0375484	-3.28659	0.00348134	0.0102021	-2.22742
ENSG00000275379	HIST1H3I	-2.54411	-1.57034	-3.28488	0.0034953	0.0102336	-2.23123
ENSG00000189195	BTBD8	1.21999	-0.810924	3.28235	0.00351607	0.0102812	-2.23688
ENSG00000182004	SNRPE	1.13401	1.08066	3.27876	0.00354572	0.0103488	-2.24488
ENSG00000260912	AL158206.1	1.4295	-1.53903	3.27783	0.00355342	0.0103663	-2.24695
ENSG00000164032	H2AFZ	1.09915	5.90194	3.2757	0.00357122	0.0104003	-2.25171
ENSG00000235904	RBMS3-AS3	1.01229	-1.5821	3.27562	0.00357187	0.0104003	-2.25188
ENSG00000118298	CA14	1.02456	-0.0649249	3.27382	0.00358692	0.0104289	-2.25589
ENSG00000134326	CMPK2	1.01417	0.109398	3.25499	0.00374846	0.0108084	-2.29785
ENSG00000277534	AC007996.1	1.34981	-1.78902	3.2517	0.00377739	0.0108793	-2.30517
ENSG00000130766	SESN2	1.13873	4.72566	3.25111	0.00378255	0.0108921	-2.30646
ENSG00000232640	AL354892.2	1.02311	-0.655826	3.24799	0.00381022	0.010948	-2.3134
ENSG00000176125	UFSP1	-1.99686	-1.18854	-3.23471	0.00393026	0.0112179	-2.34292
ENSG00000165072	MAMDC2	1.18266	-0.706641	3.22379	0.00403174	0.0114521	-2.36717
ENSG00000125503	PPP1R12C	-1.10747	5.57408	-3.21635	0.00410222	0.0116025	-2.38365
ENSG00000285596		1.05891	-0.362872	3.2162	0.00410371	0.0116026	-2.384
ENSG00000227992	AC108463.1	1.98099	-1.45873	3.21453	0.00411968	0.0116323	-2.38769
ENSG00000230149	AL021707.3	-1.3553	-0.686095	-3.20526	0.00420963	0.0118536	-2.40822
ENSG00000232713	AC010733.1	1.01163	-1.51958	3.20196	0.00424212	0.0119198	-2.41553
ENSG00000127589	TUBBP1	1.06831	-0.542143	3.20133	0.00424839	0.0119311	-2.41693
ENSG00000279748	AC008764.9	1.16598	-1.36865	3.20075	0.00425416	0.0119401	-2.41822
ENSG00000259248	USP3-AS1	1.88777	-1.25764	3.20034	0.0042582	0.0119475	-2.41912
ENSG00000255875	AC008813.1	1.0999	-1.27706	3.19643	0.00429717	0.0120399	-2.42778
ENSG00000102387	TAF7L	1.16486	-1.04454	3.1935	0.00432656	0.0121014	-2.43426
ENSG00000224831	TMEM183B	1.38796	-1.30182	3.19255	0.00433608	0.012118	-2.43634
ENSG00000184305	CCSER1	1.47807	-1.56799	3.19251	0.00433648	0.012118	-2.43643
ENSG00000231528	FAM225A	1.17044	-0.33773	3.19151	0.00434661	0.012134	-2.43865
ENSG00000189058	APOD	1.24664	-0.991734	3.18701	0.00439243	0.0122319	-2.44861
ENSG00000213036	AL445305.1	1.08473	-0.538831	3.18486	0.00441443	0.0122867	-2.45335
ENSG00000180616	SSTR2	1.12452	-0.964199	3.18072	0.00445708	0.0123708	-2.46248
ENSG00000197258	EIF4BP6	1.10078	-0.475771	3.17954	0.00446934	0.0123961	-2.46509
ENSG00000272092	AC087623.3	-1.48435	-1.50692	-3.17587	0.00450771	0.0124851	-2.47321
ENSG00000225920	RIMKLBP2	1.18999	-0.648709	3.17142	0.00455453	0.0125907	-2.48302
ENSG00000275964	AL355001.2	-1.17154	-0.807018	-3.1709	0.00456007	0.0126038	-2.48417
ENSG00000228929	RPS13P2	1.28386	4.61189	3.16274	0.00464728	0.0127959	-2.50215
ENSG00000044524	EPHA3	1.29266	-0.193228	3.15212	0.0047634	0.0130614	-2.52557
ENSG00000163319	MRPS18C	1.01256	1.61762	3.15062	0.00477993	0.0130976	-2.52885
ENSG00000178038	ALS2CL	1.29035	-1.51571	3.14894	0.00479862	0.0131375	-2.53255
ENSG00000232472	EEF1B2P3	1.02291	0.489238	3.1468	0.00482248	0.0131812	-2.53726
ENSG00000236829	Z97634.1	1.42543	-1.33364	3.13872	0.00491379	0.0133723	-2.55504
ENSG00000120784	ZFP30	1.02259	-0.370214	3.13469	0.00495992	0.0134725	-2.5639
ENSG00000111981	ULBP1	1.23039	0.724647	3.12887	0.00502718	0.0136202	-2.57667
ENSG00000244921	MTCYBP18	-2.00398	-1.33739	-3.12256	0.00510121	0.0137809	-2.59052
ENSG00000261613	AC093525.6	1.2021	-1.63088	3.11919	0.00514121	0.013863	-2.59792
ENSG00000251562	MALAT1	-1.29835	7.01895	-3.11595	0.00517996	0.0139581	-2.60503
ENSG00000179935	LINC00652	1.02357	-0.301153	3.10255	0.00534301	0.0142981	-2.63438
ENSG00000259045	MTCO1P2	-1.72514	0.344726	-3.10133	0.0053581	0.0143288	-2.63705
ENSG00000244926	ALKBH3-AS1	1.17549	-0.548994	3.09816	0.00539751	0.0144156	-2.64399
ENSG00000132692	BCAN	1.11355	-1.23211	3.09798	0.00539979	0.0144185	-2.64439
ENSG00000024862	CCDC28A	1.05993	0.669125	3.09082	0.00548994	0.0145979	-2.66006
ENSG00000213970	AC006122.1	-2.21985	-1.71828	-3.08975	0.00550349	0.014629	-2.66239
ENSG00000136943	CTSV	1.22235	-0.686241	3.08794	0.00552653	0.0146633	-2.66634
ENSG00000153982	GDPD1	1.14591	-1.37179	3.08661	0.00554359	0.014692	-2.66926
ENSG00000127366	TAS2R5	1.05806	-0.932784	3.08583	0.00555357	0.0147154	-2.67096
ENSG00000268592	RAET1E-AS1	-2.02913	-0.743192	-3.08103	0.00561548	0.0148511	-2.68145
ENSG00000232838	PET117	1.04864	-1.36216	3.08099	0.00561599	0.0148511	-2.68153
ENSG00000219470	AL355802.1	-1.63765	0.0651414	-3.07858	0.00564728	0.014919	-2.68679
ENSG00000227376	FTH1P16	1.13651	-0.356476	3.07516	0.00569197	0.0150121	-2.69424
ENSG00000144485	HES6	-1.54057	1.06302	-3.07395	0.00570799	0.0150394	-2.6969
ENSG00000274565	AC080038.1	-1.02113	-0.0852618	-3.07179	0.00573646	0.0150919	-2.70161
ENSG00000180581	SRP9P1	1.08364	-0.185064	3.06888	0.00577509	0.0151752	-2.70795
ENSG00000162944	RFTN2	1.01725	-0.66177	3.06631	0.00580941	0.0152435	-2.71355
ENSG00000182168	UNC5C	1.02029	-0.213823	3.06455	0.00583302	0.0152953	-2.71739
ENSG00000232024	LSM12P1	1.23461	-0.257431	3.05757	0.0059276	0.0155152	-2.73259
ENSG00000235508	RPS2P7	-1.51015	-0.500105	-3.05716	0.00593326	0.0155273	-2.73349
ENSG00000249628	LINC00942	-1.24984	-1.32379	-3.0505	0.006025	0.0157184	-2.74799
ENSG00000184828	ZBTB7C	-1.0992	-1.66181	-3.04938	0.00604054	0.0157536	-2.75042
ENSG00000173698	ADGRG2	1.52679	-1.85566	3.04841	0.00605406	0.0157761	-2.75253
ENSG00000162631	NTNG1	1.00678	1.33285	3.04248	0.00613721	0.0159405	-2.76542
ENSG00000153879	CEBPG	1.09971	2.85109	3.03666	0.00621994	0.0160907	-2.77806
ENSG00000271335	AL117336.3	1.05723	0.413391	3.03429	0.00625399	0.0161646	-2.78321
ENSG00000177679	SRRM3	-1.31191	0.776645	-3.03308	0.00627142	0.0161991	-2.78584
ENSG00000196668	LINC00173	1.14641	-0.586886	3.03127	0.00629754	0.0162534	-2.78976
ENSG00000240163	AC087385.1	-1.33382	-1.58478	-3.03104	0.00630089	0.0162594	-2.79027
ENSG00000161677	JOSD2	-1.34614	2.42796	-3.02958	0.006322	0.0163043	-2.79342
ENSG00000280327	Z97633.1	1.20692	-1.73437	3.02518	0.00638636	0.0164453	-2.80298
ENSG00000131650	KREMEN2	-1.22279	-0.414084	-3.02165	0.00643838	0.0165647	-2.81064
ENSG00000023608	SNAPC1	1.12727	-0.0743814	3.02071	0.00645226	0.0165961	-2.81267
ENSG00000242960	FTH1P23	1.1316	-0.457834	3.00995	0.00661356	0.0169234	-2.83596
ENSG00000168702	LRP1B	1.07893	-0.269115	3.00897	0.00662847	0.0169479	-2.83808
ENSG00000232450	AL133517.1	1.06088	-1.03975	3.00492	0.0066904	0.0170734	-2.84685
ENSG00000109475	RPL34	1.05053	4.00095	3.00112	0.00674891	0.0171763	-2.85506
ENSG00000167874	TMEM88	-1.20392	-1.05062	-2.99937	0.00677603	0.0172283	-2.85884
ENSG00000187479	C11orf96	-1.02293	0.198214	-2.98797	0.00695542	0.0175748	-2.88347
ENSG00000079263	SP140	1.17051	-1.33372	2.98568	0.00699197	0.0176419	-2.8884
ENSG00000188959	C9orf152	1.02901	-1.15139	2.98439	0.00701269	0.017683	-2.89119
ENSG00000058335	RASGRF1	1.23429	-1.15129	2.98153	0.00705873	0.0177821	-2.89736
ENSG00000128564	VGF	-1.0505	-0.305869	-2.97892	0.00710106	0.0178764	-2.90299
ENSG00000243230	AC011005.4	1.01712	-0.760185	2.96883	0.00726699	0.0181825	-2.92473
ENSG00000105696	TMEM59L	-1.08714	-0.997161	-2.9679	0.00728232	0.0182127	-2.92672
ENSG00000233175	AC008105.1	1.21933	-1.68381	2.96348	0.00735632	0.0183487	-2.93623
ENSG00000267244	AC012615.6	-1.2433	0.277442	-2.95641	0.00747613	0.018595	-2.95143
ENSG00000231167	YBX1P2	-1.62808	-0.201212	-2.94454	0.00768161	0.0190287	-2.97694
ENSG00000165121	AL353743.1	1.18363	-0.544312	2.93544	0.00784267	0.0193373	-2.99644
ENSG00000213988	ZNF90	1.06328	-0.474941	2.93326	0.00788163	0.0194123	-3.0011
ENSG00000197632	SERPINB2	-1.59701	-0.237203	-2.92897	0.00795921	0.0195731	-3.01031
ENSG00000135744	AGT	1.10593	-0.437505	2.92209	0.00808478	0.0198297	-3.02501
ENSG00000179886	TIGD5	-1.08568	2.56601	-2.921	0.00810486	0.0198667	-3.02734
ENSG00000172020	GAP43	1.02327	0.83644	2.91873	0.0081469	0.019939	-3.0322
ENSG00000170270	GON7	1.07075	-0.141533	2.90307	0.00844226	0.0205323	-3.06563
ENSG00000260018	AC040169.1	-1.33228	-0.743359	-2.90239	0.00845541	0.020558	-3.06709
ENSG00000159917	ZNF235	1.21462	-1.0618	2.89372	0.00862352	0.020884	-3.08556
ENSG00000205746	AC126755.1	-1.22618	1.2898	-2.89301	0.00863742	0.0209142	-3.08707
ENSG00000285943		1.10179	-1.26223	2.89186	0.00866003	0.0209594	-3.08953
ENSG00000248388	AC093801.1	1.5958	-1.56481	2.89121	0.00867293	0.020981	-3.09092
ENSG00000107736	CDH23	1.10953	-1.76839	2.88615	0.00877291	0.0211649	-3.10167
ENSG00000163393	SLC22A15	1.00865	-1.40771	2.88347	0.00882646	0.0212669	-3.10738
ENSG00000233673	ANAPC1P1	1.44785	-1.5944	2.88252	0.00884546	0.021298	-3.10939
ENSG00000125869	LAMP5	1.16601	-0.0962144	2.88126	0.00887084	0.0213397	-3.11208
ENSG00000106686	SPATA6L	1.30232	-1.71852	2.87821	0.00893241	0.0214618	-3.11856
ENSG00000267313	AC021504.1	1.88431	-1.43073	2.87753	0.00894621	0.0214852	-3.12001
ENSG00000279794	AC024580.1	1.19579	-0.899521	2.8771	0.00895491	0.0214926	-3.12092
ENSG00000260822	AC004656.1	1.09185	-0.0150285	2.86858	0.00912959	0.0218234	-3.13902
ENSG00000229950	TFAP2A-AS1	1.01068	-1.50398	2.86512	0.00920124	0.0219617	-3.14635
ENSG00000251257	AC010457.1	1.30627	-0.680379	2.85897	0.00933027	0.0222263	-3.15939
ENSG00000130748	TMEM160	-1.32271	0.546875	-2.84234	0.00968786	0.0228922	-3.19459
ENSG00000213385	AC105052.2	1.23258	-1.44237	2.84104	0.00971638	0.0229399	-3.19734
ENSG00000142544	CTU1	-1.01424	1.4156	-2.83866	0.00976864	0.0230359	-3.20236
ENSG00000231160	KLF3-AS1	-1.43722	-0.87902	-2.82866	0.00999161	0.0234816	-3.22347
ENSG00000279692	AC110285.7	-1.3361	-0.878882	-2.8282	0.010002	0.0235026	-3.22444
ENSG00000224324	THAP5P1	1.14025	-0.822722	2.82706	0.0100277	0.0235456	-3.22684
ENSG00000165181	C9orf84	1.52223	-1.50372	2.82083	0.0101696	0.0238224	-3.23997
ENSG00000220773	RPSAP44	1.37021	-1.24137	2.81828	0.0102283	0.0239282	-3.24535
ENSG00000268912	AC012313.5	1.07784	-0.232962	2.80824	0.010462	0.0243247	-3.26646
ENSG00000132329	RAMP1	-1.0748	1.70591	-2.80781	0.0104722	0.0243448	-3.26736
ENSG00000278637	HIST1H4A	-2.87733	-1.30768	-2.80564	0.0105235	0.024439	-3.27193
ENSG00000262587	AC133552.2	1.00845	-1.16619	2.80289	0.0105888	0.0245559	-3.27771
ENSG00000026036	RTEL1-TNFRSF6B	-1.04142	2.53957	-2.79388	0.0108055	0.0249737	-3.29662
ENSG00000253210	AC040970.1	1.12655	-1.59587	2.78315	0.0110691	0.0254576	-3.3191
ENSG00000147676	MAL2	1.2302	-1.67212	2.78192	0.0110999	0.0255204	-3.3217
ENSG00000276570	AC010327.5	-1.25458	-0.69722	-2.77199	0.0113497	0.0259925	-3.34245
ENSG00000142235	LMTK3	-1.1905	-1.04505	-2.7693	0.0114186	0.0261135	-3.34809
ENSG00000169682	SPNS1	-1.67926	2.48938	-2.76237	0.0115972	0.026465	-3.36255
ENSG00000270441	AC135506.1	1.19863	-1.37088	2.76209	0.0116044	0.0264703	-3.36313
ENSG00000123570	RAB9B	1.15326	-1.07574	2.75239	0.0118591	0.0269581	-3.38335
ENSG00000237234	Z99289.1	1.12811	-1.55963	2.74899	0.0119496	0.0271251	-3.39043
ENSG00000266402	SNHG25	-1.05295	-1.1129	-2.74206	0.0121361	0.0275012	-3.40484
ENSG00000232470	AL136368.1	1.08629	-0.904812	2.74125	0.0121581	0.0275433	-3.40653
ENSG00000205177	C11orf91	-1.18757	-1.54369	-2.73875	0.0122264	0.0276624	-3.41174
ENSG00000138798	EGF	1.04334	-1.28511	2.73094	0.0124414	0.0280332	-3.42796
ENSG00000130513	GDF15	1.02881	3.09748	2.71713	0.0128306	0.0287507	-3.45659
ENSG00000103472	RRN3P2	1.03291	-1.12055	2.71501	0.0128913	0.0288629	-3.46098
ENSG00000216866	RPS2P55	-1.25689	-0.745136	-2.71177	0.0129846	0.0290472	-3.46768
ENSG00000114805	PLCH1	1.15828	-1.39557	2.70081	0.0133052	0.029681	-3.49033
ENSG00000163395	IGFN1	-1.07157	1.09265	-2.69929	0.0133502	0.0297439	-3.49347
ENSG00000276007	AC079414.3	1.0194	-0.0567225	2.69861	0.0133705	0.0297764	-3.49487
ENSG00000227063	RPL41P1	1.05385	-0.951828	2.69719	0.0134127	0.02984	-3.4978
ENSG00000203875	SNHG5	1.00333	1.57339	2.6942	0.0135021	0.0300066	-3.50397
ENSG00000223834	AL161935.1	1.01412	-0.917197	2.68125	0.0138961	0.0306891	-3.53065
ENSG00000197046	SIGLEC15	-1.32436	-0.947258	-2.67372	0.0141301	0.0311152	-3.54613
ENSG00000132185	FCRLA	-1.10349	-1.18103	-2.67285	0.0141573	0.0311579	-3.54792
ENSG00000244218	RN7SL81P	1.38437	-1.52986	2.6721	0.0141808	0.0312006	-3.54945
ENSG00000274248	AJ011932.1	-1.31618	-1.50797	-2.67205	0.0141824	0.0312006	-3.54956
ENSG00000139540	SLC39A5	-1.72386	-1.6399	-2.66921	0.0142718	0.0313492	-3.55539
ENSG00000185070	FLRT2	1.03496	-1.11891	2.66495	0.0144072	0.0315674	-3.56413
ENSG00000110436	SLC1A2	1.05581	-0.818706	2.66306	0.0144675	0.0316521	-3.568
ENSG00000131116	ZNF428	-1.07833	3.86603	-2.66299	0.0144699	0.0316531	-3.56816
ENSG00000169760	NLGN1	1.19	-0.975614	2.66137	0.0145217	0.0317444	-3.57146
ENSG00000279179	AL662907.2	-1.04539	-1.19552	-2.66034	0.014555	0.0318043	-3.57359
ENSG00000260290	AC092115.1	-1.11481	-0.452411	-2.65801	0.0146301	0.0319337	-3.57835
ENSG00000153233	PTPRR	1.24992	-1.61721	2.65521	0.0147211	0.0320877	-3.58409
ENSG00000224897	POT1-AS1	1.02313	-1.16418	2.65156	0.0148405	0.0323125	-3.59157
ENSG00000263531	AC130324.1	1.00634	-1.54589	2.63743	0.0153109	0.0331898	-3.62044
ENSG00000217716	RPS10P3	-1.68053	-1.72543	-2.63559	0.0153731	0.0332835	-3.6242
ENSG00000274386	TMEM269	-1.19048	-1.66098	-2.63475	0.0154015	0.0333241	-3.6259
ENSG00000243749	TMEM35B	1.00504	-0.869551	2.63295	0.0154628	0.0334452	-3.62957
ENSG00000278922	AC002310.6	-1.01825	-1.26838	-2.62327	0.0157964	0.0340119	-3.6493
ENSG00000213213	CCDC183	-1.04429	-0.440592	-2.61099	0.016229	0.0347973	-3.67426
ENSG00000140284	SLC27A2	1.04137	-1.40515	2.60702	0.0163713	0.0350222	-3.68232
ENSG00000171443	ZNF524	-1.04072	3.07878	-2.60376	0.0164891	0.0352315	-3.68894
ENSG00000285725		1.41251	-1.32481	2.59923	0.0166539	0.0355502	-3.69812
ENSG00000099849	RASSF7	-1.11876	2.32442	-2.59717	0.0167294	0.0356778	-3.70229
ENSG00000237550	RPL9P9	1.04419	1.74862	2.59331	0.0168718	0.0359382	-3.71011
ENSG00000245205	EEF1A1P4	-1.52054	-1.04217	-2.5897	0.0170059	0.0361898	-3.71741
ENSG00000257511	AC084824.1	1.2093	-1.50971	2.58696	0.0171082	0.0363736	-3.72294
ENSG00000278107	AC027575.2	1.04789	-1.28258	2.58434	0.017207	0.0364908	-3.72824
ENSG00000237264	FTH1P11	1.19637	-1.71793	2.57179	0.0176861	0.0373574	-3.75355
ENSG00000261251	Z97055.2	1.16131	-0.879916	2.56327	0.0180188	0.0379393	-3.77071
ENSG00000141837	CACNA1A	-1.19009	-0.759942	-2.56234	0.0180555	0.03799	-3.77258
ENSG00000260924	LINC01311	-1.39991	-0.151196	-2.55535	0.0183334	0.0384387	-3.78664
ENSG00000232134	RPS15AP12	-1.90018	-1.85201	-2.55177	0.0184769	0.0386854	-3.79381
ENSG00000269696	AC005498.3	1.01354	-1.26308	2.54955	0.0185666	0.0388354	-3.79826
ENSG00000197768	STPG3	-1.29109	-1.52191	-2.54125	0.0189056	0.0393891	-3.8149
ENSG00000106003	LFNG	-1.02018	1.2241	-2.54042	0.0189402	0.039456	-3.81658
ENSG00000265750	AC090772.3	1.00357	-1.25457	2.5399	0.0189614	0.0394898	-3.81761
ENSG00000108379	WNT3	1.06917	-1.37986	2.53735	0.0190669	0.0396731	-3.8227
ENSG00000137491	SLCO2B1	-1.14914	-1.16238	-2.5338	0.019215	0.0399344	-3.82982
ENSG00000267530	LINC01836	1.16058	-1.53973	2.52369	0.0196421	0.0406466	-3.85
ENSG00000198520	C1orf228	1.03914	-0.591053	2.52249	0.0196935	0.040732	-3.8524
ENSG00000268521	VN1R83P	1.10213	-1.51813	2.5157	0.0199861	0.0412299	-3.86594
ENSG00000181625	SLX1B	-1.10243	-1.23339	-2.5152	0.0200076	0.04125	-3.86692
ENSG00000133134	BEX2	1.4289	0.328887	2.51272	0.0201159	0.0414384	-3.87188
ENSG00000184616	SPDYE12P	1.30083	-0.373534	2.50737	0.0203505	0.0418188	-3.88251
ENSG00000005102	MEOX1	-1.05004	-0.683103	-2.50564	0.0204271	0.0419437	-3.88596
ENSG00000131386	GALNT15	1.45276	-0.871977	2.50441	0.0204817	0.0420394	-3.8884
ENSG00000280079	AC011447.7	1.3413	-1.62396	2.49679	0.0208226	0.042559	-3.90353
ENSG00000254505	CHMP4A	1.03469	-1.57626	2.48245	0.0214784	0.0436625	-3.93193
ENSG00000073756	PTGS2	1.09092	1.58662	2.47848	0.0216631	0.0439649	-3.93977
ENSG00000225675	LINC01771	1.17902	-1.24892	2.45767	0.0226574	0.0456101	-3.9808
ENSG00000219642	BMPR1APS1	1.22036	-2.02716	2.45499	0.0227885	0.045821	-3.98607
ENSG00000196834	POTEI	-1.60389	-1.47465	-2.45438	0.0228183	0.0458472	-3.98726
ENSG00000139269	INHBE	1.61058	-0.0178138	2.45182	0.0229442	0.0460419	-3.99229
ENSG00000188763	FZD9	-1.07161	-1.45186	-2.4484	0.0231136	0.0463129	-3.999
ENSG00000179776	CDH5	1.00002	1.07084	2.43567	0.0237546	0.0473396	-4.02397
ENSG00000157017	GHRL	-1.01421	-1.0099	-2.43464	0.023807	0.0474024	-4.02598
