# Supplementary material for: Dysregulation of Transcription Factor Activity During Formation of Cancer-Associated Fibroblasts
Source: Int J Mol Sci. 2020 Nov 19;21(22):8749. doi: 10.3390/ijms21228749 (PMC7699520; doi:10.3390/ijms21228749)
Supplement: Supplementary file 1 [file ijms-21-08749-s001.zip › Supps Resubmitted/SupplementaryTable3.xlsx]

## Sheet: topGO_WR1_24h-6h
GO.ID	Term	Annotated	Significant	Expected	P.value	Annotated_genes
GO:0019221	cytokine-mediated signaling pathway	530	14	4.73	0.00025	ENSG00000081041,ENSG00000096996,ENSG00000101017,ENSG00000102871,ENSG00000108342,ENSG00000111679,ENSG00000112964,ENSG00000120949,ENSG00000125148,ENSG00000125726,ENSG00000148346,ENSG00000149968,ENSG00000169429,ENSG00000187867
GO:0071222	cellular response to lipopolysaccharide	124	6	1.11	0.00083	ENSG00000081041,ENSG00000108342,ENSG00000148346,ENSG00000148677,ENSG00000169429,ENSG00000204498
GO:0015804	neutral amino acid transport	24	3	0.21	0.00122	ENSG00000103257,ENSG00000117152,ENSG00000196517
GO:0006855	drug transmembrane transport	61	4	0.54	0.00212	ENSG00000103257,ENSG00000117152,ENSG00000142494,ENSG00000182902
GO:0071356	cellular response to tumor necrosis factor	207	7	1.85	0.00251	ENSG00000101017,ENSG00000102871,ENSG00000120949,ENSG00000125726,ENSG00000148346,ENSG00000148677,ENSG00000169429
GO:0019724	B cell mediated immunity	70	4	0.62	0.0035	ENSG00000101017,ENSG00000111679,ENSG00000125726,ENSG00000244731
GO:0009605	response to external stimulus	1517	29	13.54	0.00359	ENSG00000025708,ENSG00000041982,ENSG00000070669,ENSG00000081041,ENSG00000085552,ENSG00000096996,ENSG00000100889,ENSG00000101017,ENSG00000102871,ENSG00000102879,ENSG00000106948,ENSG00000108342,ENSG00000113739,ENSG00000119508,ENSG00000120949,ENSG00000125148,ENSG00000130751,ENSG00000138347,ENSG00000144214,ENSG00000146904,ENSG00000148346,ENSG00000148677,ENSG00000149968,ENSG00000166986,ENSG00000169429…
GO:0019730	antimicrobial humoral response	35	3	0.31	0.00367	ENSG00000081041,ENSG00000148346,ENSG00000169429
GO:0061469	regulation of type B pancreatic cell proliferation	11	2	0.1	0.00412	ENSG00000119508,ENSG00000176046
GO:0032354	response to follicle-stimulating hormone	11	2	0.1	0.00412	ENSG00000070669,ENSG00000182752
GO:1902475	L-alpha-amino acid transmembrane transport	37	3	0.33	0.0043	ENSG00000103257,ENSG00000117152,ENSG00000182902
GO:1905939	regulation of gonad development	12	2	0.11	0.00491	ENSG00000104899,ENSG00000176046
GO:0071375	cellular response to peptide hormone stimulus	241	7	2.15	0.00577	ENSG00000078295,ENSG00000100889,ENSG00000101255,ENSG00000112964,ENSG00000119508,ENSG00000166986,ENSG00000173153
GO:0018108	peptidyl-tyrosine phosphorylation	245	7	2.19	0.0063	ENSG00000101017,ENSG00000108342,ENSG00000108984,ENSG00000111679,ENSG00000112964,ENSG00000146904,ENSG00000176108
GO:0051195	negative regulation of cofactor metabolic process	14	2	0.12	0.00669	ENSG00000149968,ENSG00000176046
GO:0006469	negative regulation of protein kinase activity	192	6	1.71	0.0074	ENSG00000101255,ENSG00000111679,ENSG00000117152,ENSG00000129757,ENSG00000146904,ENSG00000176108
GO:1903206	negative regulation of hydrogen peroxide-induced cell death	15	2	0.13	0.00768	ENSG00000119508,ENSG00000170075
GO:0150077	regulation of neuroinflammatory response	16	2	0.14	0.00872	ENSG00000149968,ENSG00000176046
GO:0042102	positive regulation of T cell proliferation	48	3	0.43	0.00893	ENSG00000096996,ENSG00000102879,ENSG00000125726
GO:0042219	cellular modified amino acid catabolic process	17	2	0.15	0.00983	ENSG00000128965,ENSG00000136010
GO:0009612	response to mechanical stimulus	150	5	1.34	0.01097	ENSG00000041982,ENSG00000070669,ENSG00000101017,ENSG00000120949,ENSG00000148677
GO:0014070	response to organic cyclic compound	636	12	5.68	0.01101	ENSG00000041982,ENSG00000070669,ENSG00000077092,ENSG00000078295,ENSG00000100889,ENSG00000104899,ENSG00000113739,ENSG00000117152,ENSG00000119508,ENSG00000148677,ENSG00000173153,ENSG00000182752
GO:0071496	cellular response to external stimulus	276	7	2.46	0.01171	ENSG00000041982,ENSG00000070669,ENSG00000101017,ENSG00000120949,ENSG00000148346,ENSG00000148677,ENSG00000166986
GO:0036499	PERK-mediated unfolded protein response	19	2	0.17	0.01222	ENSG00000070669,ENSG00000169429
GO:0042493	response to drug	683	17	6.09	0.01353	ENSG00000041982,ENSG00000070669,ENSG00000078295,ENSG00000100889,ENSG00000103257,ENSG00000104899,ENSG00000108342,ENSG00000108984,ENSG00000117152,ENSG00000119508,ENSG00000125148,ENSG00000142494,ENSG00000148346,ENSG00000149968,ENSG00000170075,ENSG00000182902,ENSG00000196517
GO:0002455	humoral immune response mediated by circulating immunoglobulin	21	2	0.19	0.01483	ENSG00000111679,ENSG00000244731
GO:0048566	embryonic digestive tract development	21	2	0.19	0.01483	ENSG00000077092,ENSG00000169429
GO:0001909	leukocyte mediated cytotoxicity	58	3	0.52	0.01494	ENSG00000096996,ENSG00000102879,ENSG00000111679
GO:0061844	antimicrobial humoral immune response mediated by antimicrobial peptide	22	2	0.2	0.01622	ENSG00000081041,ENSG00000169429
GO:0050730	regulation of peptidyl-tyrosine phosphorylation	168	5	1.5	0.01719	ENSG00000101017,ENSG00000108342,ENSG00000111679,ENSG00000112964,ENSG00000176108
GO:0045214	sarcomere organization	24	2	0.21	0.01916	ENSG00000138347,ENSG00000148677
GO:0035264	multicellular organism growth	115	4	1.03	0.01946	ENSG00000077092,ENSG00000112964,ENSG00000113739,ENSG00000129757
GO:0071260	cellular response to mechanical stimulus	65	3	0.58	0.02023	ENSG00000101017,ENSG00000120949,ENSG00000148677
GO:0006952	defense response	979	17	8.74	0.02041	ENSG00000081041,ENSG00000096996,ENSG00000101017,ENSG00000102871,ENSG00000102879,ENSG00000106948,ENSG00000108622,ENSG00000108984,ENSG00000111679,ENSG00000125148,ENSG00000144214,ENSG00000148346,ENSG00000149968,ENSG00000169429,ENSG00000176046,ENSG00000204498,ENSG00000244731
GO:0009164	nucleoside catabolic process	25	2	0.22	0.0207	ENSG00000025708,ENSG00000275074
GO:0019432	triglyceride biosynthetic process	25	2	0.22	0.0207	ENSG00000100889,ENSG00000186281
GO:0045776	negative regulation of blood pressure	25	2	0.22	0.0207	ENSG00000128165,ENSG00000170075
GO:0033280	response to vitamin D	26	2	0.23	0.0223	ENSG00000041982,ENSG00000113739
GO:0045766	positive regulation of angiogenesis	120	4	1.07	0.02236	ENSG00000101017,ENSG00000128165,ENSG00000146904,ENSG00000169429
GO:0016064	immunoglobulin mediated immune response	69	3	0.62	0.02365	ENSG00000101017,ENSG00000111679,ENSG00000244731
GO:0033993	response to lipid	615	15	5.49	0.02376	ENSG00000041982,ENSG00000077092,ENSG00000078295,ENSG00000081041,ENSG00000100889,ENSG00000108342,ENSG00000113739,ENSG00000119508,ENSG00000148346,ENSG00000148677,ENSG00000169429,ENSG00000173153,ENSG00000182752,ENSG00000187867,ENSG00000204498
GO:0001504	neurotransmitter uptake	27	2	0.24	0.02395	ENSG00000117152,ENSG00000196517
GO:0046460	neutral lipid biosynthetic process	27	2	0.24	0.02395	ENSG00000100889,ENSG00000186281
GO:0046463	acylglycerol biosynthetic process	27	2	0.24	0.02395	ENSG00000100889,ENSG00000186281
GO:0002920	regulation of humoral immune response	27	2	0.24	0.02395	ENSG00000111679,ENSG00000244731
GO:0010927	cellular component assembly involved in morphogenesis	70	3	0.62	0.02455	ENSG00000111644,ENSG00000138347,ENSG00000148677
GO:0003417	growth plate cartilage development	28	2	0.25	0.02564	ENSG00000077092,ENSG00000137745
GO:0043405	regulation of MAP kinase activity	256	6	2.28	0.02697	ENSG00000101017,ENSG00000101255,ENSG00000108984,ENSG00000111679,ENSG00000112964,ENSG00000117152
GO:1901655	cellular response to ketone	73	3	0.65	0.02737	ENSG00000041982,ENSG00000078295,ENSG00000100889
GO:0034976	response to endoplasmic reticulum stress	259	6	2.31	0.02834	ENSG00000070669,ENSG00000101255,ENSG00000113739,ENSG00000128965,ENSG00000169429,ENSG00000176046
GO:0001906	cell killing	74	3	0.66	0.02835	ENSG00000096996,ENSG00000102879,ENSG00000111679
GO:0031644	regulation of neurological system process	74	3	0.66	0.02835	ENSG00000025708,ENSG00000117152,ENSG00000171246
GO:0006935	chemotaxis	407	8	3.63	0.02899	ENSG00000025708,ENSG00000081041,ENSG00000085552,ENSG00000102879,ENSG00000119508,ENSG00000138347,ENSG00000146904,ENSG00000169429
GO:0031641	regulation of myelination	30	2	0.27	0.02917	ENSG00000025708,ENSG00000077092
GO:0042330	taxis	409	8	3.65	0.02973	ENSG00000025708,ENSG00000081041,ENSG00000085552,ENSG00000102879,ENSG00000119508,ENSG00000138347,ENSG00000146904,ENSG00000169429
GO:0009636	response to toxic substance	357	9	3.19	0.03058	ENSG00000041982,ENSG00000070669,ENSG00000108342,ENSG00000117152,ENSG00000119508,ENSG00000125148,ENSG00000148346,ENSG00000170075,ENSG00000176046
GO:0019226	transmission of nerve impulse	31	2	0.28	0.031	ENSG00000025708,ENSG00000171121
GO:0022602	ovulation cycle process	31	2	0.28	0.031	ENSG00000104899,ENSG00000108984
GO:0033209	tumor necrosis factor-mediated signaling pathway	133	4	1.19	0.03109	ENSG00000101017,ENSG00000102871,ENSG00000120949,ENSG00000125726
GO:1904018	positive regulation of vasculature development	135	4	1.2	0.03258	ENSG00000101017,ENSG00000128165,ENSG00000146904,ENSG00000169429
GO:0070098	chemokine-mediated signaling pathway	32	2	0.29	0.03288	ENSG00000081041,ENSG00000169429
GO:0030574	collagen catabolic process	32	2	0.29	0.03288	ENSG00000137745,ENSG00000149968
GO:0032890	regulation of organic acid transport	32	2	0.29	0.03288	ENSG00000108984,ENSG00000117152
GO:0051187	cofactor catabolic process	32	2	0.29	0.03288	ENSG00000128965,ENSG00000136010
GO:0032501	multicellular organismal process	4622	52	41.24	0.034	ENSG00000025708,ENSG00000041982,ENSG00000054938,ENSG00000070669,ENSG00000073146,ENSG00000077092,ENSG00000078295,ENSG00000085552,ENSG00000096996,ENSG00000100889,ENSG00000101017,ENSG00000102871,ENSG00000102879,ENSG00000103257,ENSG00000104899,ENSG00000105559,ENSG00000106948,ENSG00000108342,ENSG00000108984,ENSG00000111644,ENSG00000111679,ENSG00000112964,ENSG00000113739,ENSG00000117152,ENSG00000117598…
GO:0007186	G protein-coupled receptor signaling pathway	420	8	3.75	0.03402	ENSG00000078295,ENSG00000081041,ENSG00000111679,ENSG00000112218,ENSG00000117152,ENSG00000128165,ENSG00000169429,ENSG00000170075
GO:0045471	response to ethanol	80	3	0.71	0.03459	ENSG00000041982,ENSG00000108342,ENSG00000117152
GO:0008038	neuron recognition	33	2	0.29	0.0348	ENSG00000085552,ENSG00000138347
GO:0003416	endochondral bone growth	33	2	0.29	0.0348	ENSG00000077092,ENSG00000137745
GO:0002712	regulation of B cell mediated immunity	33	2	0.29	0.0348	ENSG00000101017,ENSG00000111679
GO:0002889	regulation of immunoglobulin mediated immune response	33	2	0.29	0.0348	ENSG00000101017,ENSG00000111679
GO:1901658	glycosyl compound catabolic process	33	2	0.29	0.0348	ENSG00000025708,ENSG00000275074
GO:0048731	system development	3232	39	28.84	0.03584	ENSG00000025708,ENSG00000041982,ENSG00000054938,ENSG00000070669,ENSG00000077092,ENSG00000085552,ENSG00000096996,ENSG00000100889,ENSG00000101017,ENSG00000102871,ENSG00000103257,ENSG00000104899,ENSG00000105559,ENSG00000106948,ENSG00000108342,ENSG00000111679,ENSG00000113739,ENSG00000117152,ENSG00000117598,ENSG00000119508,ENSG00000128165,ENSG00000128965,ENSG00000129757,ENSG00000130751,ENSG00000137745…
GO:0042267	natural killer cell mediated cytotoxicity	34	2	0.3	0.03676	ENSG00000102879,ENSG00000111679
GO:0097366	response to bronchodilator	34	2	0.3	0.03676	ENSG00000117152,ENSG00000149968
GO:0002228	natural killer cell mediated immunity	34	2	0.3	0.03676	ENSG00000102879,ENSG00000111679
GO:1904645	response to amyloid-beta	34	2	0.3	0.03676	ENSG00000137745,ENSG00000149968
GO:0098868	bone growth	35	2	0.31	0.03877	ENSG00000077092,ENSG00000137745
GO:0042531	positive regulation of tyrosine phosphorylation of STAT protein	35	2	0.31	0.03877	ENSG00000101017,ENSG00000112964
GO:0045744	negative regulation of G protein-coupled receptor signaling pathway	35	2	0.31	0.03877	ENSG00000117152,ENSG00000169429
GO:0071396	cellular response to lipid	420	12	3.75	0.04039	ENSG00000041982,ENSG00000077092,ENSG00000078295,ENSG00000081041,ENSG00000100889,ENSG00000108342,ENSG00000119508,ENSG00000148346,ENSG00000148677,ENSG00000169429,ENSG00000173153,ENSG00000204498
GO:0032720	negative regulation of tumor necrosis factor production	36	2	0.32	0.04082	ENSG00000111679,ENSG00000204498
GO:1903556	negative regulation of tumor necrosis factor superfamily cytokine production	37	2	0.33	0.0429	ENSG00000111679,ENSG00000204498
GO:0030239	myofibril assembly	37	2	0.33	0.0429	ENSG00000138347,ENSG00000148677
GO:0002706	regulation of lymphocyte mediated immunity	88	3	0.79	0.04392	ENSG00000096996,ENSG00000101017,ENSG00000111679
GO:0022610	biological adhesion	936	16	8.35	0.04415	ENSG00000041982,ENSG00000081853,ENSG00000085552,ENSG00000096996,ENSG00000102879,ENSG00000106948,ENSG00000108622,ENSG00000111679,ENSG00000119508,ENSG00000125726,ENSG00000137809,ENSG00000138347,ENSG00000146904,ENSG00000169429,ENSG00000169862,ENSG00000172061
GO:0060351	cartilage development involved in endochondral bone morphogenesis	38	2	0.34	0.04503	ENSG00000077092,ENSG00000137745
GO:0050918	positive chemotaxis	38	2	0.34	0.04503	ENSG00000102879,ENSG00000169429
GO:0034656	nucleobase-containing small molecule catabolic process	38	2	0.34	0.04503	ENSG00000025708,ENSG00000275074
GO:1990868	response to chemokine	39	2	0.35	0.04719	ENSG00000081041,ENSG00000169429
GO:1990869	cellular response to chemokine	39	2	0.35	0.04719	ENSG00000081041,ENSG00000169429
GO:0045599	negative regulation of fat cell differentiation	39	2	0.35	0.04719	ENSG00000101255,ENSG00000140044
GO:0032680	regulation of tumor necrosis factor production	91	3	0.81	0.04772	ENSG00000111679,ENSG00000120949,ENSG00000204498
GO:0051216	cartilage development	154	4	1.37	0.0489	ENSG00000054938,ENSG00000077092,ENSG00000137745,ENSG00000173153
GO:0055123	digestive system development	92	3	0.82	0.04902	ENSG00000077092,ENSG00000129757,ENSG00000169429
GO:0050793	regulation of developmental process	1864	25	16.63	0.04907	ENSG00000025708,ENSG00000077092,ENSG00000096996,ENSG00000101017,ENSG00000101255,ENSG00000102871,ENSG00000102879,ENSG00000104899,ENSG00000105559,ENSG00000108342,ENSG00000111679,ENSG00000112964,ENSG00000113739,ENSG00000117152,ENSG00000117598,ENSG00000119508,ENSG00000128165,ENSG00000129757,ENSG00000140044,ENSG00000146904,ENSG00000148677,ENSG00000169429,ENSG00000170075,ENSG00000173153,ENSG00000176046
GO:0090311	regulation of protein deacetylation	40	2	0.36	0.04939	ENSG00000102409,ENSG00000140044
GO:0042100	B cell proliferation	40	2	0.36	0.04939	ENSG00000101017,ENSG00000125726

## Sheet: topGO_WR2_24h-6h
GO.ID	Term	Annotated	Significant	Expected	P.value	Anotated_genes
GO:0001541	ovarian follicle development	43	5	0.37	3.3e-05	ENSG00000100206,ENSG00000106003,ENSG00000128564,ENSG00000142168,ENSG00000157404
GO:0045987	positive regulation of smooth muscle contraction	20	3	0.17	0.00065	ENSG00000075073,ENSG00000157017,ENSG00000157404
GO:0060285	cilium-dependent cell motility	23	3	0.2	0.00099	ENSG00000118997,ENSG00000188596,ENSG00000243710
GO:0003341	cilium movement	36	3	0.31	0.00367	ENSG00000118997,ENSG00000183833,ENSG00000188596
GO:0042745	circadian sleep/wake cycle	11	2	0.1	0.00389	ENSG00000157017,ENSG00000169760
GO:0099175	regulation of postsynapse organization	75	4	0.65	0.00404	ENSG00000157017,ENSG00000169760,ENSG00000172020,ENSG00000188763
GO:0045747	positive regulation of Notch signaling pathway	38	3	0.33	0.00429	ENSG00000106003,ENSG00000157404,ENSG00000166823
GO:1900029	positive regulation of ruffle assembly	12	2	0.1	0.00464	ENSG00000159753,ENSG00000169760
GO:0045986	negative regulation of smooth muscle contraction	12	2	0.1	0.00464	ENSG00000064989,ENSG00000142168
GO:0051290	protein heterotetramerization	40	3	0.35	0.00496	ENSG00000169760,ENSG00000197747,ENSG00000278637
GO:0030183	B cell differentiation	80	4	0.69	0.00509	ENSG00000076554,ENSG00000106003,ENSG00000157404,ENSG00000188763
GO:0098698	postsynaptic specialization assembly	13	2	0.11	0.00546	ENSG00000169760,ENSG00000172020
GO:0048520	positive regulation of behavior	14	2	0.12	0.00633	ENSG00000157017,ENSG00000169760
GO:0001956	positive regulation of neurotransmitter secretion	15	2	0.13	0.00726	ENSG00000075073,ENSG00000169760
GO:0099560	synaptic membrane adhesion	15	2	0.13	0.00726	ENSG00000162631,ENSG00000169760
GO:0007188	adenylate cyclase-modulating G protein-coupled receptor signaling pathway	95	4	0.82	0.00929	ENSG00000064989,ENSG00000113369,ENSG00000173698,ENSG00000180616
GO:2001025	positive regulation of response to drug	17	2	0.15	0.0093	ENSG00000075073,ENSG00000157017
GO:0001759	organ induction	17	2	0.15	0.0093	ENSG00000164056,ENSG00000166823
GO:1903010	regulation of bone development	18	2	0.16	0.01041	ENSG00000157017,ENSG00000197046
GO:1905809	negative regulation of synapse organization	20	2	0.17	0.01278	ENSG00000169760,ENSG00000188763
GO:0007189	adenylate cyclase-activating G protein-coupled receptor signaling pathway	57	3	0.49	0.0132	ENSG00000064989,ENSG00000113369,ENSG00000173698
GO:0035886	vascular smooth muscle cell differentiation	21	2	0.18	0.01404	ENSG00000157404,ENSG00000166823
GO:0006869	lipid transport	228	6	1.98	0.0143	ENSG00000137491,ENSG00000138798,ENSG00000138823,ENSG00000157017,ENSG00000169682,ENSG00000178075
GO:0045992	negative regulation of embryonic development	23	2	0.2	0.01673	ENSG00000106003,ENSG00000166823
GO:0000187	activation of MAPK activity	115	4	1	0.0177	ENSG00000138798,ENSG00000142168,ENSG00000157017,ENSG00000157404
GO:0015893	drug transport	115	4	1	0.0177	ENSG00000075073,ENSG00000110436,ENSG00000152779,ENSG00000157017
GO:0044060	regulation of endocrine process	24	2	0.21	0.01815	ENSG00000075073,ENSG00000157017
GO:0051963	regulation of synapse assembly	68	3	0.59	0.02113	ENSG00000157017,ENSG00000169760,ENSG00000172020
GO:0046326	positive regulation of glucose import	26	2	0.23	0.02113	ENSG00000110436,ENSG00000135828
GO:0038128	ERBB2 signaling pathway	26	2	0.23	0.02113	ENSG00000138798,ENSG00000153233
GO:0071709	membrane assembly	26	2	0.23	0.02113	ENSG00000169760,ENSG00000197747
GO:0010876	lipid localization	252	6	2.19	0.02226	ENSG00000137491,ENSG00000138798,ENSG00000138823,ENSG00000157017,ENSG00000169682,ENSG00000178075
GO:2000179	positive regulation of neural precursor cell proliferation	28	2	0.24	0.02431	ENSG00000138798,ENSG00000188763
GO:0060986	endocrine hormone secretion	28	2	0.24	0.02431	ENSG00000075073,ENSG00000157017
GO:0051602	response to electrical stimulus	28	2	0.24	0.02431	ENSG00000075073,ENSG00000157017
GO:0098751	bone cell development	28	2	0.24	0.02431	ENSG00000157404,ENSG00000197046
GO:0015850	organic hydroxy compound transport	129	4	1.12	0.02574	ENSG00000137491,ENSG00000138798,ENSG00000157017,ENSG00000178075
GO:0010828	positive regulation of glucose transmembrane transport	30	2	0.26	0.02766	ENSG00000110436,ENSG00000135828
GO:0001941	postsynaptic membrane organization	30	2	0.26	0.02766	ENSG00000169760,ENSG00000188763
GO:0008037	cell recognition	76	3	0.66	0.02821	ENSG00000044524,ENSG00000172020,ENSG00000204390
GO:0044091	membrane biogenesis	31	2	0.27	0.02941	ENSG00000169760,ENSG00000197747
GO:0019226	transmission of nerve impulse	31	2	0.27	0.02941	ENSG00000142168,ENSG00000157017
GO:0051048	negative regulation of secretion	137	4	1.19	0.03117	ENSG00000075073,ENSG00000134321,ENSG00000138798,ENSG00000157017
GO:0042026	protein refolding	32	2	0.28	0.03119	ENSG00000185250,ENSG00000204390
GO:0019953	sexual reproduction	509	9	4.41	0.03239	ENSG00000100206,ENSG00000108379,ENSG00000128564,ENSG00000142168,ENSG00000157404,ENSG00000173698,ENSG00000180616,ENSG00000188596,ENSG00000204390
GO:0008038	neuron recognition	33	2	0.29	0.03302	ENSG00000044524,ENSG00000172020
GO:0061098	positive regulation of protein tyrosine kinase activity	33	2	0.29	0.03302	ENSG00000138798,ENSG00000157017
GO:0007411	axon guidance	211	5	1.83	0.03643	ENSG00000044524,ENSG00000108379,ENSG00000162631,ENSG00000172020,ENSG00000182168
GO:0060612	adipose tissue development	35	2	0.3	0.0368	ENSG00000113369,ENSG00000157017
GO:0007632	visual behavior	35	2	0.3	0.0368	ENSG00000110436,ENSG00000157404
GO:0045746	negative regulation of Notch signaling pathway	35	2	0.3	0.0368	ENSG00000106003,ENSG00000138798
GO:0097485	neuron projection guidance	212	5	1.84	0.03706	ENSG00000044524,ENSG00000108379,ENSG00000162631,ENSG00000172020,ENSG00000182168
GO:0019933	cAMP-mediated signaling	86	3	0.75	0.03861	ENSG00000064989,ENSG00000113369,ENSG00000173698
GO:0051489	regulation of filopodium assembly	36	2	0.31	0.03875	ENSG00000169760,ENSG00000172020
GO:0050728	negative regulation of inflammatory response	87	3	0.75	0.03975	ENSG00000064989,ENSG00000142168,ENSG00000157017
GO:0098813	nuclear chromosome segregation	218	5	1.89	0.041	ENSG00000100206,ENSG00000117650,ENSG00000187790,ENSG00000254505,ENSG00000285943
GO:0030217	T cell differentiation	150	4	1.3	0.04135	ENSG00000106003,ENSG00000134321,ENSG00000142168,ENSG00000157404
GO:0035722	interleukin-12-mediated signaling pathway	38	2	0.33	0.04276	ENSG00000142168,ENSG00000197632
GO:0044703	multi-organism reproductive process	624	10	5.41	0.04386	ENSG00000100206,ENSG00000108379,ENSG00000128564,ENSG00000142168,ENSG00000157017,ENSG00000157404,ENSG00000173698,ENSG00000180616,ENSG00000188596,ENSG00000204390
GO:0030072	peptide hormone secretion	153	4	1.33	0.04393	ENSG00000075073,ENSG00000128564,ENSG00000141837,ENSG00000157017
GO:0051965	positive regulation of synapse assembly	39	2	0.34	0.04482	ENSG00000157017,ENSG00000169760
GO:0032102	negative regulation of response to external stimulus	224	5	1.94	0.04518	ENSG00000064989,ENSG00000108379,ENSG00000142168,ENSG00000157017,ENSG00000197632
GO:0046324	regulation of glucose import	40	2	0.35	0.04692	ENSG00000110436,ENSG00000135828
GO:0007131	reciprocal meiotic recombination	40	2	0.35	0.04692	ENSG00000100206,ENSG00000187790
GO:0046888	negative regulation of hormone secretion	40	2	0.35	0.04692	ENSG00000075073,ENSG00000157017
GO:0071349	cellular response to interleukin-12	40	2	0.35	0.04692	ENSG00000142168,ENSG00000197632
GO:0070671	response to interleukin-12	41	2	0.36	0.04905	ENSG00000142168,ENSG00000197632
GO:0042059	negative regulation of epidermal growth factor receptor signaling pathway	41	2	0.36	0.04905	ENSG00000138798,ENSG00000164056
GO:0035825	homologous recombination	41	2	0.36	0.04905	ENSG00000100206,ENSG00000187790
GO:0051101	regulation of DNA binding	95	3	0.82	0.04943	ENSG00000117650,ENSG00000138798,ENSG00000184828
