# Supplementary material for: Dysregulation of Transcription Factor Activity During Formation of Cancer-Associated Fibroblasts
Source: Int J Mol Sci. 2020 Nov 19;21(22):8749. doi: 10.3390/ijms21228749 (PMC7699520; doi:10.3390/ijms21228749)
Supplement: Supplementary file 1 [file ijms-21-08749-s001.zip › Supps Resubmitted/SupplementaryTable4.xlsx]

## Sheet: TFs_CTRL_24h-6h
ENSEMBL	geneID	logFC	AveExpr	t	P.Value	adj.P.Val	B
ENSG00000018189	RUFY3	-4.34433	-0.10963	-6.53482	1.84865e-06	0.000183016	4.78298
ENSG00000010803	SCMH1	-4.4433	-0.107864	-4.52771	0.000186637	0.00793298	0.828128
ENSG00000008441	NFIX	-4.26475	-0.0455699	-4.42139	0.000240393	0.00793298	0.606687
ENSG00000089775	ZBTB25	-2.02136	-0.046823	-3.7331	0.00123823	0.0306461	-0.83134
ENSG00000082641	NFE2L1	-3.98741	-0.0649218	-3.56606	0.00183826	0.0363976	-1.17806

## Sheet: TFs_RW1_24h-6h
ENSEMBL	geneID	logFC	AveExpr	t	P.Value	adj.P.Val	B
ENSG00000010818	HIVEP2	-5.05229	-0.13747	-5.43885	2.18943e-05	0.00119838	2.68799
ENSG00000018189	RUFY3	-3.5869	-0.10963	-5.39548	2.42096e-05	0.00119838	2.6015
ENSG00000082641	NFE2L1	-5.54017	-0.0649218	-4.95473	6.78747e-05	0.00192384	1.70985
ENSG00000010803	SCMH1	-4.80593	-0.107864	-4.89724	7.77309e-05	0.00192384	1.592
ENSG00000023608	SNAPC1	-4.65967	-0.137113	-4.35595	0.000280953	0.00556287	0.470158
ENSG00000005889	ZFX	-3.34818	-0.110243	-3.7162	0.00128886	0.0212662	-0.866519
ENSG00000042429	MED17	-3.21909	-0.103914	-3.48821	0.00220819	0.0312302	-1.3388
ENSG00000089775	ZBTB25	-1.81493	-0.046823	-3.35186	0.0030399	0.0355329	-1.61872
ENSG00000080561	MID2	-5.68286	-0.184614	-3.32584	0.00323027	0.0355329	-1.67185
ENSG00000089335	ZNF302	-4.37162	-0.203802	-3.215	0.00418011	0.0405847	-1.89708
ENSG00000078246	TULP3	-3.94177	-0.148176	-3.16728	0.00466807	0.0405847	-1.99341
ENSG00000071539	TRIP13	-9.16071	-0.335962	-3.1362	0.00501526	0.0405847	-2.05595
ENSG00000070761	CFAP20	-2.46346	-0.0675	-3.09321	0.00553687	0.0405847	-2.14213
ENSG00000008441	NFIX	-2.96433	-0.0455699	-3.0732	0.00579713	0.0405847	-2.18211
ENSG00000062370	ZNF112	-3.05956	-0.131187	-3.04748	0.0061492	0.0405847	-2.2334
ENSG00000063978	RNF4	-4.78162	-0.125367	-2.96202	0.00747313	0.04624	-2.40276

## Sheet: TFs_RW2_24h-6h
ENSEMBL	geneID	logFC	AveExpr	t	P.Value	adj.P.Val	B
ENSG00000018189	RUFY3	-4.48449	-0.10963	-6.74565	1.16855e-06	0.000115687	5.16404
ENSG00000099219	ERMP1	-7.55104	-0.163904	-5.48493	1.96805e-05	0.000965857	2.77962
ENSG00000010803	SCMH1	-5.09433	-0.107864	-5.19111	3.8969e-05	0.000965857	2.1908
ENSG00000078246	TULP3	-6.45972	-0.148176	-5.1905	3.90245e-05	0.000965857	2.18957
ENSG00000010818	HIVEP2	-4.62796	-0.13747	-4.98205	6.36448e-05	0.000991459	1.76573
ENSG00000089335	ZNF302	-6.77302	-0.203802	-4.98104	6.37966e-05	0.000991459	1.76366
ENSG00000071539	TRIP13	-14.4325	-0.335962	-4.94103	7.01032e-05	0.000991459	1.68178
ENSG00000008441	NFIX	-4.57412	-0.0455699	-4.74212	0.000112178	0.0013882	1.27261
ENSG00000086102	NFX1	-5.09206	-0.112916	-4.68487	0.000128486	0.00141334	1.15423
ENSG00000042429	MED17	-4.18565	-0.103914	-4.53557	0.000183181	0.0016586	0.84447
ENSG00000085224	ATRX	-8.91398	-0.210011	-4.49192	0.000203229	0.0016586	0.753644
ENSG00000062370	ZNF112	-4.50207	-0.131187	-4.48429	0.000206953	0.0016586	0.737763
ENSG00000089775	ZBTB25	-2.41649	-0.046823	-4.46284	0.000217797	0.0016586	0.693082
ENSG00000096654	ZNF184	-5.05018	-0.141474	-4.43133	0.000234769	0.00166015	0.627409
ENSG00000019549	SNAI2	-5.24766	-0.086389	-4.37563	0.000268081	0.00176934	0.511236
ENSG00000029993	HMGB3	-8.55008	-0.169994	-4.29808	0.000322511	0.00188605	0.349288
ENSG00000011451	WIZ	9.78084	0.215303	4.2854	0.00033241	0.00188605	0.322793
ENSG00000080561	MID2	-7.30015	-0.184614	-4.27235	0.000342918	0.00188605	0.295511
ENSG00000005889	ZFX	-3.75334	-0.110243	-4.16589	0.000442021	0.00230316	0.0728891
ENSG00000078403	MLLT10	-6.55591	-0.184617	-4.11648	0.00049729	0.0023661	-0.0304799
ENSG00000094916	CBX5	-10.3582	-0.261296	-4.11261	0.000501901	0.0023661	-0.0385776
ENSG00000074266	EED	-9.14596	-0.257368	-4.04934	0.000583621	0.0026263	-0.170967
ENSG00000070761	CFAP20	-3.1938	-0.0675	-4.01025	0.000640595	0.00275734	-0.25273
ENSG00000053254	FOXN3	-3.46939	-0.0704632	-3.92239	0.000789694	0.00325749	-0.436437
ENSG00000080839	RBL1	-8.69746	-0.25191	-3.80209	0.00105121	0.00407708	-0.687597
ENSG00000013561	RNF14	-10.0538	-0.263632	-3.78832	0.00108617	0.00407708	-0.716318
ENSG00000071794	HLTF	-5.98298	-0.10143	-3.77845	0.00111193	0.00407708	-0.736896
ENSG00000091656	ZFHX4	-4.96014	-0.0523575	-3.72536	0.00126117	0.00445914	-0.847457
ENSG00000078043	PIAS2	-5.89281	-0.15219	-3.55602	0.00188229	0.00642574	-1.19881
ENSG00000074657	ZNF532	-2.50608	-0.0647577	-3.51328	0.0020817	0.00686962	-1.2871
ENSG00000005073	HOXA11	-5.09419	-0.134516	-3.48644	0.00221743	0.00687452	-1.34246
ENSG00000080503	SMARCA2	-2.43546	-0.0365596	-3.48179	0.00224178	0.00687452	-1.35203
ENSG00000064313	TAF2	5.42213	0.151563	3.47246	0.00229151	0.00687452	-1.37126
ENSG00000029363	BCLAF1	-7.28299	-0.21797	-3.45492	0.0023879	0.00695301	-1.40736
ENSG00000047634	SCML1	-6.32063	-0.19856	-3.37584	0.00287414	0.00812971	-1.56965
ENSG00000005801	ZNF195	-5.44895	-0.190655	-3.34153	0.00311415	0.00834414	-1.63983
ENSG00000074800	ENO1	-5.5014	-0.0772429	-3.34093	0.00311852	0.00834414	-1.64105
ENSG00000089050	RBBP9	-10.6029	-0.32651	-3.31559	0.00330844	0.00861935	-1.69276
ENSG00000078399	HOXA9	-2.98652	-0.0832752	-3.24611	0.00388905	0.00987221	-1.83406
ENSG00000073614	KDM5A	-2.96817	-0.0756626	-3.16967	0.00464241	0.01149	-1.9886
ENSG00000064726	BTBD1	-8.96625	-0.307287	-3.14177	0.00495121	0.0117553	-2.04475
ENSG00000025156	HSF2	-3.42948	-0.106183	-3.13864	0.00498712	0.0117553	-2.05104
ENSG00000073584	SMARCE1	2.73219	0.0868257	3.08699	0.00561656	0.0129312	-2.15457
ENSG00000010244	ZNF207	-6.06487	-0.202828	-3.0727	0.0058039	0.0130588	-2.18313
ENSG00000064995	TAF11	-5.95194	-0.166165	-3.03917	0.00626739	0.0137659	-2.24995
ENSG00000023608	SNAPC1	-3.24155	-0.137113	-3.03027	0.00639627	0.0137659	-2.26765
ENSG00000082641	NFE2L1	-3.23424	-0.0649218	-2.89248	0.00874893	0.0184286	-2.53935
ENSG00000085721	RRN3	-9.70915	-0.35311	-2.87716	0.00905673	0.0186795	-2.56927
ENSG00000028839	TBPL1	-6.39881	-0.173246	-2.84908	0.00964793	0.0188543	-2.62395
ENSG00000095951	HIVEP1	-2.60613	-0.0843186	-2.84731	0.00968649	0.0188543	-2.6274
ENSG00000086666	ZFAND6	-4.51599	-0.139452	-2.84611	0.0097128	0.0188543	-2.62974
ENSG00000015153	YAF2	-3.64554	-0.14105	-2.78044	0.0112527	0.0214234	-2.75676
ENSG00000084093	REST	4.03407	0.143066	2.75845	0.0118184	0.0220759	-2.79903
ENSG00000001497	LAS1L	-4.4098	-0.123975	-2.74439	0.0121944	0.0223565	-2.826
ENSG00000028310	BRD9	4.15515	0.131929	2.66608	0.0145036	0.0261065	-2.97503
ENSG00000066422	ZBTB11	-2.88389	-0.0972041	-2.60993	0.0164079	0.0287049	-3.08072
ENSG00000029639	TFB1M	-6.8891	-0.232121	-2.60662	0.0165271	0.0287049	-3.08691
ENSG00000080802	CNOT4	3.95859	0.1313	2.41844	0.0248186	0.0423628	-3.43294
ENSG00000065978	YBX1	-7.09563	-0.215832	-2.39607	0.026029	0.0436758	-3.47321
ENSG00000037965	HOXC8	1.57875	0.0070508	2.37171	0.0274087	0.0452243	-3.51682
