# Supplementary material for: Dysregulation of Transcription Factor Activity During Formation of Cancer-Associated Fibroblasts
Source: Int J Mol Sci. 2020 Nov 19;21(22):8749. doi: 10.3390/ijms21228749 (PMC7699520; doi:10.3390/ijms21228749)
Supplement: Supplementary file 1 [file ijms-21-08749-s001.zip › Supps Resubmitted/SupplementaryTable5.xlsx]

## Sheet: Supplementary Table 5
Gene Name	Gene Id	Mirna	MIMAT	Species	Cell Type	Tissue	Category	Location	Region	Method	Result	Validation Type	Experimental Condition	Variant Ids	Variant Positions
FER1L4	ENSG00000088340|NR_119376.1	hsa-let-7a-5p	MIMAT0000062	hg38	HCT116	Intestine	Cancer/Malignant	chr20:35558943-35558967|-	exon	PAR-CLIP	POSITIVE	DIRECT	WT no treatment (vehicle)	rs139315990	chr20:35558956
FER1L4	ENSG00000088340|NR_119376.1	hsa-let-7a-5p	MIMAT0000062	hg38	HCT116	Intestine	Cancer/Malignant	chr20:35558943-35558967|-	exon	PAR-CLIP	POSITIVE	DIRECT	WT no treatment (vehicle)	rs139315990	chr20:35558956
FER1L4	ENSG00000088340|NR_119376.1	hsa-let-7b-5p	MIMAT0000063	hg38	HCT116	Intestine	Cancer/Malignant	chr20:35558938-35558961|-	exon	PAR-CLIP	POSITIVE	DIRECT	WT no treatment (vehicle)	rs139315990	chr20:35558956
FER1L4	ENSG00000088340|NR_119376.1	hsa-let-7b-5p	MIMAT0000063	hg38	HCT116	Intestine	Cancer/Malignant	chr20:35558938-35558961|-	exon	PAR-CLIP	POSITIVE	DIRECT	WT no treatment (vehicle)	rs139315990	chr20:35558956
FER1L4	ENSG00000088340|NR_119376.1	hsa-let-7e-5p	MIMAT0000066	hg38	HCT116	Intestine	Cancer/Malignant	chr20:35558943-35558967|-	exon	PAR-CLIP	POSITIVE	DIRECT	WT no treatment (vehicle)	rs139315990	chr20:35558956
FER1L4	ENSG00000088340|NR_119376.1	hsa-let-7e-5p	MIMAT0000066	hg38	HCT116	Intestine	Cancer/Malignant	chr20:35558943-35558967|-	exon	PAR-CLIP	POSITIVE	DIRECT	WT no treatment (vehicle)	rs139315990	chr20:35558956
FER1L4	ENSG00000088340|NR_119376.1	hsa-let-7f-5p	MIMAT0000067	hg38	HCT116	Intestine	Cancer/Malignant	chr20:35558943-35558967|-	exon	PAR-CLIP	POSITIVE	DIRECT	WT no treatment (vehicle)	rs139315990	chr20:35558956
FER1L4	ENSG00000088340|NR_119376.1	hsa-let-7f-5p	MIMAT0000067	hg38	HCT116	Intestine	Cancer/Malignant	chr20:35558943-35558967|-	exon	PAR-CLIP	POSITIVE	DIRECT	WT no treatment (vehicle)	rs139315990	chr20:35558956
FER1L4	ENSG00000088340|NR_119376.1	hsa-miR-101-3p	MIMAT0000099	hg38	LCL35	NA	Normal/Primary	chr20:35558976-35558988|-	exon	PAR-CLIP	POSITIVE	DIRECT	NA	rs79693337|rs117085232	chr20:35558984|chr20:35558985
FER1L4	ENSG00000088340|NR_119376.1	hsa-miR-101-3p	MIMAT0000099	hg38	LCL35	NA	Normal/Primary	chr20:35558976-35558988|-	exon	PAR-CLIP	POSITIVE	DIRECT	NA	rs79693337|rs117085232	chr20:35558984|chr20:35558985
FER1L4	ENSG00000088340|NR_119376.1	hsa-miR-1293	MIMAT0005883	hg38	293S	Kidney	Embryonic/Fetal	chr20:35599613-35599625|-	exon	HITS-CLIP	POSITIVE	DIRECT	treatment:arsenite	NA	NA
FER1L4	ENSG00000088340|NR_119376.1	hsa-miR-1293	MIMAT0005883	hg38	293S	Kidney	Embryonic/Fetal	chr20:35599613-35599625|-	exon	HITS-CLIP	POSITIVE	DIRECT	treatment:arsenite	NA	NA
FER1L4	ENSG00000088340|NR_119376.1	hsa-miR-1293	MIMAT0005883	hg38	293S	Kidney	Embryonic/Fetal	chr20:35587196-35587208|-	intron	HITS-CLIP	POSITIVE	DIRECT	no treatment (control)	NA	NA
FER1L4	ENSG00000088340|NR_119376.1	hsa-miR-1293	MIMAT0005883	hg38	293S	Kidney	Embryonic/Fetal	chr20:35587196-35587208|-	intron	HITS-CLIP	POSITIVE	DIRECT	no treatment (control)	NA	NA
FER1L4	ENSG00000088340|NR_119376.1	hsa-miR-15a-5p	MIMAT0000068	hg38	293S	Kidney	Embryonic/Fetal	chr20:35599627-35599639|-	exon	HITS-CLIP	POSITIVE	DIRECT	treatment:arsenite	rs73275433|COSV61514263	chr20:35599630|chr20:35599630
FER1L4	ENSG00000088340|NR_119376.1	hsa-miR-15a-5p	MIMAT0000068	hg38	293S	Kidney	Embryonic/Fetal	chr20:35599627-35599639|-	exon	HITS-CLIP	POSITIVE	DIRECT	treatment:arsenite	rs73275433|COSV61514263	chr20:35599630|chr20:35599630
FER1L4	ENSG00000088340|NR_119376.1	hsa-miR-15a-5p	MIMAT0000068	hg38	293S	Kidney	Embryonic/Fetal	chr20:35570996-35571008|-	intron	HITS-CLIP	POSITIVE	DIRECT	no treatment (control)	NA	NA
FER1L4	ENSG00000088340|NR_119376.1	hsa-miR-15a-5p	MIMAT0000068	hg38	293S	Kidney	Embryonic/Fetal	chr20:35570996-35571008|-	intron	HITS-CLIP	POSITIVE	DIRECT	no treatment (control)	NA	NA
FER1L4	ENSG00000088340|NR_119376.1	hsa-miR-197-3p	MIMAT0000227	hg38	DU145	Prostate	Cancer/Malignant	chr20:35559480-35559504|-	exon	PAR-CLIP	POSITIVE	DIRECT	No treatment	COSV53415160|COSV53413856	chr20:35559490|chr20:35559498
FER1L4	ENSG00000088340|NR_119376.1	hsa-miR-197-3p	MIMAT0000227	hg38	DU145	Prostate	Cancer/Malignant	chr20:35559480-35559504|-	exon	PAR-CLIP	POSITIVE	DIRECT	No treatment	COSV53415160|COSV53413856	chr20:35559490|chr20:35559498
FER1L4	ENSG00000088340|NR_119376.1	hsa-miR-200c-3p	MIMAT0000617	hg38	MDAMB231	Mammary Gland	Cancer/Malignant	NA	UNKNOWN	Microarrays	POSITIVE	INDIRECT	Overexpression	NA	NA
FER1L4	ENSG00000088340|NR_119376.1	hsa-miR-210-3p	MIMAT0000267	hg38	293S	Kidney	Embryonic/Fetal	chr20:35599615-35599627|-	exon	HITS-CLIP	POSITIVE	DIRECT	treatment:arsenite	NA	NA
FER1L4	ENSG00000088340|NR_119376.1	hsa-miR-210-3p	MIMAT0000267	hg38	293S	Kidney	Embryonic/Fetal	chr20:35599615-35599627|-	exon	HITS-CLIP	POSITIVE	DIRECT	treatment:arsenite	NA	NA
FER1L4	ENSG00000088340|NR_119376.1	hsa-miR-221-3p	MIMAT0000278	hg38	DU145	Prostate	Cancer/Malignant	chr20:35559477-35559502|-	exon	PAR-CLIP	POSITIVE	DIRECT	No treatment	COSV53415160|COSV53413856	chr20:35559490|chr20:35559498
FER1L4	ENSG00000088340|NR_119376.1	hsa-miR-221-3p	MIMAT0000278	hg38	DU145	Prostate	Cancer/Malignant	chr20:35559477-35559502|-	exon	PAR-CLIP	POSITIVE	DIRECT	No treatment	COSV53415160|COSV53413856	chr20:35559490|chr20:35559498
FER1L4	ENSG00000088340|NR_119376.1	hsa-miR-222-3p	MIMAT0000279	hg38	DU145	Prostate	Cancer/Malignant	chr20:35559477-35559501|-	exon	PAR-CLIP	POSITIVE	DIRECT	No treatment	COSV53415160|COSV53413856	chr20:35559490|chr20:35559498
FER1L4	ENSG00000088340|NR_119376.1	hsa-miR-222-3p	MIMAT0000279	hg38	DU145	Prostate	Cancer/Malignant	chr20:35559477-35559501|-	exon	PAR-CLIP	POSITIVE	DIRECT	No treatment	COSV53415160|COSV53413856	chr20:35559490|chr20:35559498
FER1L4	ENSG00000088340|NR_119376.1	hsa-miR-23b-3p	MIMAT0000418	hg38	HK2	Kidney	Cancer/Malignant	chr20:35561920-35561943|-	exon	PAR-CLIP	POSITIVE	DIRECT	CsA (cyclosporine A) treatment	NA	NA
FER1L4	ENSG00000088340|NR_119376.1	hsa-miR-23b-3p	MIMAT0000418	hg38	HK2	Kidney	Cancer/Malignant	chr20:35561920-35561943|-	exon	PAR-CLIP	POSITIVE	DIRECT	CsA (cyclosporine A) treatment	NA	NA
FER1L4	ENSG00000088340|NR_119376.1	hsa-miR-27a-3p	MIMAT0000084	hg38	DU145	Prostate	Cancer/Malignant	chr20:35559480-35559504|-	exon	PAR-CLIP	POSITIVE	DIRECT	No treatment	COSV53415160|COSV53413856	chr20:35559490|chr20:35559498
FER1L4	ENSG00000088340|NR_119376.1	hsa-miR-27a-3p	MIMAT0000084	hg38	DU145	Prostate	Cancer/Malignant	chr20:35559480-35559504|-	exon	PAR-CLIP	POSITIVE	DIRECT	No treatment	COSV53415160|COSV53413856	chr20:35559490|chr20:35559498
FER1L4	ENSG00000088340|NR_119376.1	hsa-miR-27b-3p	MIMAT0000419	hg38	DU145	Prostate	Cancer/Malignant	chr20:35559480-35559504|-	exon	PAR-CLIP	POSITIVE	DIRECT	No treatment	COSV53415160|COSV53413856	chr20:35559490|chr20:35559498
FER1L4	ENSG00000088340|NR_119376.1	hsa-miR-27b-3p	MIMAT0000419	hg38	DU145	Prostate	Cancer/Malignant	chr20:35559480-35559504|-	exon	PAR-CLIP	POSITIVE	DIRECT	No treatment	COSV53415160|COSV53413856	chr20:35559490|chr20:35559498
FER1L4	ENSG00000088340|NR_119376.1	hsa-miR-29b-3p	MIMAT0000100	hg38	LCL35	NA	Normal/Primary	chr20:35558962-35558974|-	exon	PAR-CLIP	POSITIVE	DIRECT	NA	rs116305880	chr20:35558972
FER1L4	ENSG00000088340|NR_119376.1	hsa-miR-29b-3p	MIMAT0000100	hg38	LCL35	NA	Normal/Primary	chr20:35558962-35558974|-	exon	PAR-CLIP	POSITIVE	DIRECT	NA	rs116305880	chr20:35558972
FER1L4	ENSG00000088340|NR_119376.1	hsa-miR-301a-3p	MIMAT0000688	hg38	HK2	Kidney	Cancer/Malignant	chr20:35561923-35561947|-	exon	PAR-CLIP	POSITIVE	DIRECT	CsA (cyclosporine A) treatment	NA	NA
FER1L4	ENSG00000088340|NR_119376.1	hsa-miR-301a-3p	MIMAT0000688	hg38	HK2	Kidney	Cancer/Malignant	chr20:35561923-35561947|-	exon	PAR-CLIP	POSITIVE	DIRECT	CsA (cyclosporine A) treatment	NA	NA
FER1L4	ENSG00000088340|NR_119376.1	hsa-miR-324-3p	MIMAT0000762	hg38	LCLBACD1	NA	Normal/Primary	chr20:35582040-35582056|-	exon	PAR-CLIP	POSITIVE	DIRECT	NA	rs55804447|COSV53415027	chr20:35582049|chr20:35582049
FER1L4	ENSG00000088340|NR_119376.1	hsa-miR-324-3p	MIMAT0000762	hg38	LCLBACD1	NA	Normal/Primary	chr20:35582040-35582056|-	exon	PAR-CLIP	POSITIVE	DIRECT	NA	rs55804447|COSV53415027	chr20:35582049|chr20:35582049
FER1L4	ENSG00000088340|NR_119376.1	hsa-miR-342-3p	MIMAT0000753	hg38	293S	Kidney	Embryonic/Fetal	chr20:35599634-35599646|-	exon	HITS-CLIP	POSITIVE	DIRECT	treatment:arsenite	NA	NA
FER1L4	ENSG00000088340|NR_119376.1	hsa-miR-342-3p	MIMAT0000753	hg38	293S	Kidney	Embryonic/Fetal	chr20:35599634-35599646|-	exon	HITS-CLIP	POSITIVE	DIRECT	treatment:arsenite	NA	NA
FER1L4	ENSG00000088340|NR_119376.1	hsa-miR-34a-5p	MIMAT0000255	hg38	NA	Brain	Normal/Primary	chr20:35582584-35582596|-	intron	HITS-CLIP	POSITIVE	DIRECT	NA	NA	NA
FER1L4	ENSG00000088340|NR_119376.1	hsa-miR-34a-5p	MIMAT0000255	hg38	NA	Brain	Normal/Primary	chr20:35564069-35564081|-	exon	HITS-CLIP	POSITIVE	DIRECT	NA	NA	NA
FER1L4	ENSG00000088340|NR_119376.1	hsa-miR-362-5p	MIMAT0000705	hg38	HK2	Kidney	Cancer/Malignant	chr20:35561934-35561957|-	exon	PAR-CLIP	POSITIVE	DIRECT	CsA (cyclosporine A) treatment	NA	NA
FER1L4	ENSG00000088340|NR_119376.1	hsa-miR-362-5p	MIMAT0000705	hg38	HK2	Kidney	Cancer/Malignant	chr20:35561934-35561957|-	exon	PAR-CLIP	POSITIVE	DIRECT	CsA (cyclosporine A) treatment	NA	NA
FER1L4	ENSG00000088340|NR_119376.1	hsa-miR-424-5p	MIMAT0001341	hg38	293S	Kidney	Embryonic/Fetal	chr20:35599627-35599639|-	exon	HITS-CLIP	POSITIVE	DIRECT	treatment:arsenite	rs73275433|COSV61514263	chr20:35599630|chr20:35599630
FER1L4	ENSG00000088340|NR_119376.1	hsa-miR-424-5p	MIMAT0001341	hg38	293S	Kidney	Embryonic/Fetal	chr20:35599627-35599639|-	exon	HITS-CLIP	POSITIVE	DIRECT	treatment:arsenite	rs73275433|COSV61514263	chr20:35599630|chr20:35599630
FER1L4	ENSG00000088340|NR_119376.1	hsa-miR-455-3p	MIMAT0004784	hg38	HK2	Kidney	Cancer/Malignant	chr20:35561916-35561939|-	exon	PAR-CLIP	POSITIVE	DIRECT	CsA (cyclosporine A) treatment	NA	NA
FER1L4	ENSG00000088340|NR_119376.1	hsa-miR-455-3p	MIMAT0004784	hg38	HK2	Kidney	Cancer/Malignant	chr20:35561916-35561939|-	exon	PAR-CLIP	POSITIVE	DIRECT	CsA (cyclosporine A) treatment	NA	NA
FER1L4	ENSG00000088340|NR_119376.1	hsa-miR-505-3p	MIMAT0002876	hg38	HK2	Kidney	Cancer/Malignant	chr20:35561914-35561938|-	exon	PAR-CLIP	POSITIVE	DIRECT	CsA (cyclosporine A) treatment	NA	NA
FER1L4	ENSG00000088340|NR_119376.1	hsa-miR-505-3p	MIMAT0002876	hg38	HK2	Kidney	Cancer/Malignant	chr20:35561914-35561938|-	exon	PAR-CLIP	POSITIVE	DIRECT	CsA (cyclosporine A) treatment	NA	NA
FER1L4	ENSG00000088340|NR_119376.1	hsa-miR-625-5p	MIMAT0003294	hg38	HCT116	Intestine	Cancer/Malignant	chr20:35558930-35558954|-	exon	PAR-CLIP	POSITIVE	DIRECT	WT no treatment (vehicle)	COSV53414800	chr20:35558931
FER1L4	ENSG00000088340|NR_119376.1	hsa-miR-625-5p	MIMAT0003294	hg38	HCT116	Intestine	Cancer/Malignant	chr20:35558930-35558954|-	exon	PAR-CLIP	POSITIVE	DIRECT	WT no treatment (vehicle)	COSV53414800	chr20:35558931
FER1L4	ENSG00000088340|NR_119376.1	hsa-miR-7-5p	MIMAT0000252	hg38	HCT116	Intestine	Cancer/Malignant	chr20:35558918-35558942|-	exon	PAR-CLIP	POSITIVE	DIRECT	WT no treatment (vehicle)	COSV53414800	chr20:35558931
FER1L4	ENSG00000088340|NR_119376.1	hsa-miR-7-5p	MIMAT0000252	hg38	HCT116	Intestine	Cancer/Malignant	chr20:35558918-35558942|-	exon	PAR-CLIP	POSITIVE	DIRECT	WT no treatment (vehicle)	COSV53414800	chr20:35558931
FER1L4	ENSG00000088340|NR_119376.1	hsa-miR-877-5p	MIMAT0004949	hg38	HCT116	Intestine	Cancer/Malignant	chr20:35558917-35558941|-	exon	PAR-CLIP	POSITIVE	DIRECT	WT no treatment (vehicle)	COSV53414800	chr20:35558931
FER1L4	ENSG00000088340|NR_119376.1	hsa-miR-877-5p	MIMAT0004949	hg38	HCT116	Intestine	Cancer/Malignant	chr20:35558917-35558941|-	exon	PAR-CLIP	POSITIVE	DIRECT	WT no treatment (vehicle)	COSV53414800	chr20:35558931
